# Supplementary material for: A visual identification key utilizing both gestalt and analytic approaches to identification of Carices present in North America (Plantae, Cyperaceae)
Source: Biodivers Data J. 2013 Sep 16;(1):e984. doi: 10.3897/BDJ.1.e984 (PMC3964697; doi:10.3897/BDJ.1.e984)
Supplement: Supplementary file 1 — Authors: Jones, T. M. Data type: occurences, morphological, File: A10.cxml [file biodiversity_data_journal-1-e984-s001.cxml]

<?xml version="1.0" encoding="utf-8"?>
<Collection xmlns:p="http://schemas.microsoft.com/livelabs/pivot/collection/2009" SchemaVersion="1.0" p:Icon="http://www.herbarium.lsu.edu/keys/favicon.ico"  xmlns="http://schemas.microsoft.com/collection/metadata/2009">
  <FacetCategories>
    <FacetCategory Name="Genus" Type="String" p:IsFilterVisible="false" p:IsWordWheelVisible="false" p:IsMetaDataVisible="false" />
    <FacetCategory Name="Item" Type="String" p:IsFilterVisible="false" p:IsWordWheelVisible="true" p:IsMetaDataVisible="true" />
    <FacetCategory Name="Species" Type="String" p:IsFilterVisible="true" p:IsWordWheelVisible="true" p:IsMetaDataVisible="true" />
    <FacetCategory Name="Country" Type="String" p:IsFilterVisible="true" p:IsWordWheelVisible="true" p:IsMetaDataVisible="true" />
    <FacetCategory Name="U.S. State" Type="String" p:IsFilterVisible="true" p:IsWordWheelVisible="true" p:IsMetaDataVisible="false" />
    <FacetCategory Name="Canada" Type="String" p:IsFilterVisible="true" p:IsWordWheelVisible="true" p:IsMetaDataVisible="true" />
    <FacetCategory Name="Takhtajan Zones" Type="String" p:IsFilterVisible="false" p:IsWordWheelVisible="false" p:IsMetaDataVisible="false" />
    <FacetCategory Name="Carex Section" Type="String" p:IsFilterVisible="true" p:IsWordWheelVisible="true" p:IsMetaDataVisible="true" />
    <FacetCategory Name="Culm height max (cm)" Type="Number" p:IsFilterVisible="true" p:IsWordWheelVisible="false" p:IsMetaDataVisible="true" />
    <FacetCategory Name="Blade width max (mm)" Type="Number" p:IsFilterVisible="true" p:IsWordWheelVisible="false" p:IsMetaDataVisible="true" />
    <FacetCategory Name="Inflorescence  type" Type="String" p:IsFilterVisible="true" p:IsWordWheelVisible="true" p:IsMetaDataVisible="true" />
    <FacetCategory Name="Proximal spike sexuality" Type="String" p:IsFilterVisible="true" p:IsWordWheelVisible="true" p:IsMetaDataVisible="true" />
    <FacetCategory Name="Terminal spike sexuality" Type="String" p:IsFilterVisible="true" p:IsWordWheelVisible="true" p:IsMetaDataVisible="true" />
    <FacetCategory Name="Stigma branch number" Type="Number" p:IsFilterVisible="true" p:IsWordWheelVisible="false" p:IsMetaDataVisible="true" />
    <FacetCategory Name="Perigynium length max (mm)" Type="Number" p:IsFilterVisible="true" p:IsWordWheelVisible="false" p:IsMetaDataVisible="true" />
    <FacetCategory Name="Perigynium width max (mm)" Type="Number" p:IsFilterVisible="true" p:IsWordWheelVisible="false" p:IsMetaDataVisible="true" />
    <FacetCategory Name="Perigynium in x-section" Type="String" p:IsFilterVisible="true" p:IsWordWheelVisible="true" p:IsMetaDataVisible="true" />
    <FacetCategory Name="Achene length max (mm)" Type="Number" p:IsFilterVisible="true" p:IsWordWheelVisible="false" p:IsMetaDataVisible="true" />
    <FacetCategory Name="Achene width max (mm)" Type="Number" p:IsFilterVisible="true" p:IsWordWheelVisible="false" p:IsMetaDataVisible="true" />
    <FacetCategory Name="Achene shape in cross section" Type="String" p:IsFilterVisible="true" p:IsWordWheelVisible="true" p:IsMetaDataVisible="true" />
    <FacetCategory Name="Style: deciduous or persistent" Type="String" p:IsFilterVisible="true" p:IsWordWheelVisible="true" p:IsMetaDataVisible="true" />
    <FacetCategory Name="Image by" Type="String" p:IsFilterVisible="true" p:IsWordWheelVisible="true" p:IsMetaDataVisible="true" />
    <FacetCategory Name="Image type" Type="String" p:IsFilterVisible="true" p:IsWordWheelVisible="true" p:IsMetaDataVisible="true" />
  </FacetCategories>
  <Items ImgBase="A10_files\2ostsbe3.beq.xml">
    <Item Id="0" Img="#0" Name="Carex aboriginum">
      <Facets>
        <Facet Name="Genus">
          <String Value="Carex" />
        </Facet>
        <Facet Name="Item">
          <String Value="taxon" />
        </Facet>
        <Facet Name="Species">
          <String Value="Carex aboriginum" />
        </Facet>
        <Facet Name="Country">
          <String Value="United States" />
        </Facet>
        <Facet Name="U.S. State">
          <String Value="Idaho" />
          <String Value="Utah" />
        </Facet>
        <Facet Name="Takhtajan Zones">
          <String Value="Great Basin Province (9a.)||Rocky Mountain Province (4b.)" />
        </Facet>
        <Facet Name="Carex Section">
          <String Value="Racemosae" />
        </Facet>
        <Facet Name="Culm height max (cm)">
          <Number Value="80" />
        </Facet>
        <Facet Name="Blade width max (mm)">
          <Number Value="4.5" />
        </Facet>
        <Facet Name="Inflorescence  type">
          <String Value="racemose" />
        </Facet>
        <Facet Name="Proximal spike sexuality">
          <String Value="androgynous" />
          <String Value="gynecandrous" />
          <String Value="pistillate" />
        </Facet>
        <Facet Name="Terminal spike sexuality">
          <String Value="gynecandrous" />
          <String Value="staminate" />
        </Facet>
        <Facet Name="Stigma branch number">
          <Number Value="3" />
        </Facet>
        <Facet Name="Perigynium length max (mm)">
          <Number Value="6.6" />
        </Facet>
        <Facet Name="Perigynium width max (mm)">
          <Number Value="3.4" />
        </Facet>
        <Facet Name="Perigynium in x-section">
          <String Value="biconvex" />
          <String Value="circular to sub-circular" />
          <String Value="trigonous" />
        </Facet>
        <Facet Name="Achene length max (mm)">
          <Number Value="3" />
        </Facet>
        <Facet Name="Achene shape in cross section">
          <String Value="trigonous" />
        </Facet>
        <Facet Name="Style: deciduous or persistent">
          <String Value="deciduous" />
        </Facet>
        <Facet Name="Image by">
          <String Value="DeBolt, A." />
        </Facet>
        <Facet Name="Image type">
          <String Value="digital camera" />
        </Facet>
      </Facets>
    </Item>
    <Item Id="1" Img="#1" Name="Carex abrupta">
      <Description>
Copyright New York Botanical Garden Press - used with permission</Description>
      <Facets>
        <Facet Name="Genus">
          <String Value="Carex" />
        </Facet>
        <Facet Name="Item">
          <String Value="taxon" />
        </Facet>
        <Facet Name="Species">
          <String Value="Carex abrupta" />
        </Facet>
        <Facet Name="Country">
          <String Value="United States" />
        </Facet>
        <Facet Name="U.S. State">
          <String Value="California" />
          <String Value="Idaho" />
          <String Value="Nevada" />
          <String Value="Oregon" />
        </Facet>
        <Facet Name="Takhtajan Zones">
          <String Value="Californian Province (9b.)||Great Basin Province (9a.)||North American Prairies Province (3c.)||Rocky Mountain Province (4b.)||Sonoran Province (9c.)||Vancouverian Province (4a.)" />
        </Facet>
        <Facet Name="Carex Section">
          <String Value="Ovales" />
        </Facet>
        <Facet Name="Culm height max (cm)">
          <Number Value="66" />
        </Facet>
        <Facet Name="Blade width max (mm)">
          <Number Value="4.9" />
        </Facet>
        <Facet Name="Inflorescence  type">
          <String Value="racemose" />
        </Facet>
        <Facet Name="Proximal spike sexuality">
          <String Value="gynecandrous" />
          <String Value="pistillate" />
        </Facet>
        <Facet Name="Terminal spike sexuality">
          <String Value="gynecandrous" />
        </Facet>
        <Facet Name="Stigma branch number">
          <Number Value="2" />
        </Facet>
        <Facet Name="Perigynium length max (mm)">
          <Number Value="5.4" />
        </Facet>
        <Facet Name="Perigynium width max (mm)">
          <Number Value="2.1" />
        </Facet>
        <Facet Name="Perigynium in x-section">
          <String Value="biconvex" />
          <String Value="planoconvex" />
        </Facet>
        <Facet Name="Achene length max (mm)">
          <Number Value="1.8" />
        </Facet>
        <Facet Name="Achene width max (mm)">
          <Number Value="1.1" />
        </Facet>
        <Facet Name="Achene shape in cross section">
          <String Value="biconvex to elliptic" />
        </Facet>
        <Facet Name="Style: deciduous or persistent">
          <String Value="deciduous" />
        </Facet>
        <Facet Name="Image by">
          <String Value="Mackenzie, K. K." />
        </Facet>
        <Facet Name="Image type">
          <String Value="line drawing" />
        </Facet>
      </Facets>
    </Item>
    <Item Id="2" Img="#2" Name="Carex abscondita">
      <Description>
Copyright New York Botanical Garden Press - used with permission</Description>
      <Facets>
        <Facet Name="Genus">
          <String Value="Carex" />
        </Facet>
        <Facet Name="Item">
          <String Value="taxon" />
        </Facet>
        <Facet Name="Species">
          <String Value="Carex abscondita" />
        </Facet>
        <Facet Name="Country">
          <String Value="United States" />
        </Facet>
        <Facet Name="U.S. State">
          <String Value="Alabama" />
          <String Value="Arkansas" />
          <String Value="Connecticut" />
          <String Value="Delaware" />
          <String Value="Florida" />
          <String Value="Georgia" />
          <String Value="Kentucky" />
          <String Value="Louisiana" />
          <String Value="Maryland" />
          <String Value="Massachusetts" />
          <String Value="Mississippi" />
          <String Value="Missouri" />
          <String Value="New Jersey" />
          <String Value="New York" />
          <String Value="North Carolina" />
          <String Value="Ohio" />
          <String Value="Oklahoma" />
          <String Value="Pennsylvania" />
          <String Value="Rhode Island" />
          <String Value="South Carolina" />
          <String Value="Tennessee" />
          <String Value="Texas" />
          <String Value="Virginia" />
        </Facet>
        <Facet Name="Takhtajan Zones">
          <String Value="Atlantic and Gulf Coastal Plain Province (3b.)||North American Prairies Province (3c.)||West Indian Province (23b.)||Appalachian Province (3a.)" />
        </Facet>
        <Facet Name="Carex Section">
          <String Value="Careyanae" />
        </Facet>
        <Facet Name="Culm height max (cm)">
          <Number Value="30" />
        </Facet>
        <Facet Name="Blade width max (mm)">
          <Number Value="9" />
        </Facet>
        <Facet Name="Inflorescence  type">
          <String Value="racemose" />
        </Facet>
        <Facet Name="Proximal spike sexuality">
          <String Value="gynecandrous" />
          <String Value="pistillate" />
        </Facet>
        <Facet Name="Terminal spike sexuality">
          <String Value="staminate" />
        </Facet>
        <Facet Name="Stigma branch number">
          <Number Value="3" />
        </Facet>
        <Facet Name="Perigynium length max (mm)">
          <Number Value="4.2" />
        </Facet>
        <Facet Name="Perigynium width max (mm)">
          <Number Value="2" />
        </Facet>
        <Facet Name="Perigynium in x-section">
          <String Value="trigonous" />
        </Facet>
        <Facet Name="Achene length max (mm)">
          <Number Value="4" />
        </Facet>
        <Facet Name="Achene width max (mm)">
          <Number Value="1.8" />
        </Facet>
        <Facet Name="Achene shape in cross section">
          <String Value="trigonous" />
        </Facet>
        <Facet Name="Style: deciduous or persistent">
          <String Value="deciduous" />
        </Facet>
        <Facet Name="Image by">
          <String Value="Mackenzie, K. K." />
        </Facet>
        <Facet Name="Image type">
          <String Value="line drawing" />
        </Facet>
      </Facets>
    </Item>
    <Item Id="3" Img="#3" Name="Carex adusta">
      <Description>
Copyright New York Botanical Garden Press - used with permission</Description>
      <Facets>
        <Facet Name="Genus">
          <String Value="Carex" />
        </Facet>
        <Facet Name="Item">
          <String Value="taxon" />
        </Facet>
        <Facet Name="Species">
          <String Value="Carex adusta" />
        </Facet>
        <Facet Name="Country">
          <String Value="Canada" />
          <String Value="United States" />
        </Facet>
        <Facet Name="U.S. State">
          <String Value="Idaho" />
          <String Value="Maine" />
          <String Value="Michigan" />
          <String Value="Minnesota" />
          <String Value="New Hampshire" />
          <String Value="New Jersey" />
          <String Value="New York" />
          <String Value="Pennsylvania" />
          <String Value="Wisconsin" />
        </Facet>
        <Facet Name="Canada">
          <String Value="British Colombia" />
          <String Value="Northwest Territories" />
          <String Value="Ontario" />
          <String Value="Quebec" />
          <String Value="Saskatchewan" />
          <String Value="Alberta" />
          <String Value="Manitoba" />
        </Facet>
        <Facet Name="Takhtajan Zones">
          <String Value="Canadian Province (1b.)||North American Prairies Province (3c.)||Rocky Mountain Province (4b.)||Appalachian Province (3a.)||Arctic Province (1a.)" />
        </Facet>
        <Facet Name="Carex Section">
          <String Value="Ovales" />
        </Facet>
        <Facet Name="Culm height max (cm)">
          <Number Value="80" />
        </Facet>
        <Facet Name="Blade width max (mm)">
          <Number Value="3.5" />
        </Facet>
        <Facet Name="Inflorescence  type">
          <String Value="racemose" />
        </Facet>
        <Facet Name="Proximal spike sexuality">
          <String Value="gynecandrous" />
          <String Value="pistillate" />
        </Facet>
        <Facet Name="Terminal spike sexuality">
          <String Value="gynecandrous" />
        </Facet>
        <Facet Name="Stigma branch number">
          <Number Value="2" />
        </Facet>
        <Facet Name="Perigynium length max (mm)">
          <Number Value="5" />
        </Facet>
        <Facet Name="Perigynium width max (mm)">
          <Number Value="2.5" />
        </Facet>
        <Facet Name="Perigynium in x-section">
          <String Value="biconvex" />
          <String Value="planoconvex" />
        </Facet>
        <Facet Name="Achene length max (mm)">
          <Number Value="2.5" />
        </Facet>
        <Facet Name="Achene width max (mm)">
          <Number Value="2" />
        </Facet>
        <Facet Name="Achene shape in cross section">
          <String Value="biconvex to elliptic" />
        </Facet>
        <Facet Name="Style: deciduous or persistent">
          <String Value="deciduous" />
        </Facet>
        <Facet Name="Image by">
          <String Value="Mackenzie, K. K." />
        </Facet>
        <Facet Name="Image type">
          <String Value="line drawing" />
        </Facet>
      </Facets>
    </Item>
    <Item Id="4" Img="#4" Name="Carex aestivalis">
      <Description>
Copyright New York Botanical Garden Press - used with permission</Description>
      <Facets>
        <Facet Name="Genus">
          <String Value="Carex" />
        </Facet>
        <Facet Name="Item">
          <String Value="taxon" />
        </Facet>
        <Facet Name="Species">
          <String Value="Carex aestivalis" />
        </Facet>
        <Facet Name="Country">
          <String Value="United States" />
        </Facet>
        <Facet Name="U.S. State">
          <String Value="Alabama" />
          <String Value="Georgia" />
          <String Value="Kentucky" />
          <String Value="Maryland" />
          <String Value="New York" />
          <String Value="North Carolina" />
          <String Value="Pennsylvania" />
          <String Value="South Carolina" />
          <String Value="Tennessee" />
          <String Value="Vermont" />
          <String Value="Virginia" />
          <String Value="West Virginia" />
        </Facet>
        <Facet Name="Takhtajan Zones">
          <String Value="Atlantic and Gulf Coastal Plain Province (3b.)||Appalachian Province (3a.)" />
        </Facet>
        <Facet Name="Carex Section">
          <String Value="Hymenochalanae" />
        </Facet>
        <Facet Name="Culm height max (cm)">
          <Number Value="60" />
        </Facet>
        <Facet Name="Blade width max (mm)">
          <Number Value="3" />
        </Facet>
        <Facet Name="Inflorescence  type">
          <String Value="racemose" />
        </Facet>
        <Facet Name="Proximal spike sexuality">
          <String Value="pistillate" />
        </Facet>
        <Facet Name="Terminal spike sexuality">
          <String Value="gynecandrous" />
        </Facet>
        <Facet Name="Stigma branch number">
          <Number Value="3" />
        </Facet>
        <Facet Name="Perigynium length max (mm)">
          <Number Value="3.2" />
        </Facet>
        <Facet Name="Perigynium width max (mm)">
          <Number Value="1" />
        </Facet>
        <Facet Name="Perigynium in x-section">
          <String Value="circular to sub-circular" />
          <String Value="trigonous" />
        </Facet>
        <Facet Name="Achene length max (mm)">
          <Number Value="2.1" />
        </Facet>
        <Facet Name="Achene width max (mm)">
          <Number Value="0.8" />
        </Facet>
        <Facet Name="Achene shape in cross section">
          <String Value="trigonous" />
        </Facet>
        <Facet Name="Style: deciduous or persistent">
          <String Value="deciduous" />
        </Facet>
        <Facet Name="Image by">
          <String Value="Mackenzie, K. K." />
        </Facet>
        <Facet Name="Image type">
          <String Value="line drawing" />
        </Facet>
      </Facets>
    </Item>
    <Item Id="5" Img="#5" Name="Carex aggregata">
      <Description>
Copyright New York Botanical Garden Press - used with permission</Description>
      <Facets>
        <Facet Name="Genus">
          <String Value="Carex" />
        </Facet>
        <Facet Name="Item">
          <String Value="taxon" />
        </Facet>
        <Facet Name="Species">
          <String Value="Carex aggregata" />
        </Facet>
        <Facet Name="Country">
          <String Value="Canada" />
          <String Value="United States" />
        </Facet>
        <Facet Name="U.S. State">
          <String Value="Alabama" />
          <String Value="Delaware" />
          <String Value="Illinois" />
          <String Value="Indiana" />
          <String Value="Iowa" />
          <String Value="Kentucky" />
          <String Value="Maryland" />
          <String Value="Minnesota" />
          <String Value="Missouri" />
          <String Value="New Jersey" />
          <String Value="New York" />
          <String Value="North Carolina" />
          <String Value="Ohio" />
          <String Value="Oklahoma" />
          <String Value="Pennsylvania" />
          <String Value="Virginia" />
          <String Value="West Virginia" />
          <String Value="Wisconsin" />
        </Facet>
        <Facet Name="Canada">
          <String Value="Ontario" />
        </Facet>
        <Facet Name="Takhtajan Zones">
          <String Value="Atlantic and Gulf Coastal Plain Province (3b.)||Canadian Province (1b.)||North American Prairies Province (3c.)||Appalachian Province (3a.)" />
        </Facet>
        <Facet Name="Carex Section">
          <String Value="Phaestoglochin" />
        </Facet>
        <Facet Name="Culm height max (cm)">
          <Number Value="100" />
        </Facet>
        <Facet Name="Blade width max (mm)">
          <Number Value="5" />
        </Facet>
        <Facet Name="Inflorescence  type">
          <String Value="racemose" />
        </Facet>
        <Facet Name="Proximal spike sexuality">
          <String Value="androgynous" />
          <String Value="pistillate" />
        </Facet>
        <Facet Name="Terminal spike sexuality">
          <String Value="androgynous" />
        </Facet>
        <Facet Name="Stigma branch number">
          <Number Value="2" />
        </Facet>
        <Facet Name="Perigynium length max (mm)">
          <Number Value="4.6" />
        </Facet>
        <Facet Name="Perigynium width max (mm)">
          <Number Value="2.8" />
        </Facet>
        <Facet Name="Perigynium in x-section">
          <String Value="planoconvex" />
        </Facet>
        <Facet Name="Achene length max (mm)">
          <Number Value="2.1" />
        </Facet>
        <Facet Name="Achene width max (mm)">
          <Number Value="1.8" />
        </Facet>
        <Facet Name="Achene shape in cross section">
          <String Value="biconvex to elliptic" />
        </Facet>
        <Facet Name="Style: deciduous or persistent">
          <String Value="deciduous" />
        </Facet>
        <Facet Name="Image by">
          <String Value="Mackenzie, K. K." />
        </Facet>
        <Facet Name="Image type">
          <String Value="line drawing" />
        </Facet>
      </Facets>
    </Item>
    <Item Id="6" Img="#6" Name="Carex alata">
      <Description>
Copyright New York Botanical Garden Press - used with permission</Description>
      <Facets>
        <Facet Name="Genus">
          <String Value="Carex" />
        </Facet>
        <Facet Name="Item">
          <String Value="taxon" />
        </Facet>
        <Facet Name="Species">
          <String Value="Carex alata" />
        </Facet>
        <Facet Name="Country">
          <String Value="Canada" />
          <String Value="United States" />
        </Facet>
        <Facet Name="U.S. State">
          <String Value="Alabama" />
          <String Value="Arkansas" />
          <String Value="Connecticut" />
          <String Value="Delaware" />
          <String Value="Florida" />
          <String Value="Georgia" />
          <String Value="Illinois" />
          <String Value="Indiana" />
          <String Value="Kentucky" />
          <String Value="Louisiana" />
          <String Value="Maryland" />
          <String Value="Massachusetts" />
          <String Value="Michigan" />
          <String Value="Missouri" />
          <String Value="New Hampshire" />
          <String Value="New Jersey" />
          <String Value="New York" />
          <String Value="North Carolina" />
          <String Value="Ohio" />
          <String Value="Oklahoma" />
          <String Value="Pennsylvania" />
          <String Value="Rhode Island" />
          <String Value="South Carolina" />
          <String Value="Tennessee" />
          <String Value="Texas" />
          <String Value="Virginia" />
        </Facet>
        <Facet Name="Canada">
          <String Value="Ontario" />
        </Facet>
        <Facet Name="Takhtajan Zones">
          <String Value="Atlantic and Gulf Coastal Plain Province (3b.)||Canadian Province (1b.)||North American Prairies Province (3c.)||Sonoran Province (9c.)||Appalachian Province (3a.)" />
        </Facet>
        <Facet Name="Carex Section">
          <String Value="Ovales" />
        </Facet>
        <Facet Name="Culm height max (cm)">
          <Number Value="140" />
        </Facet>
        <Facet Name="Blade width max (mm)">
          <Number Value="6" />
        </Facet>
        <Facet Name="Inflorescence  type">
          <String Value="racemose" />
        </Facet>
        <Facet Name="Proximal spike sexuality">
          <String Value="gynecandrous" />
          <String Value="pistillate" />
        </Facet>
        <Facet Name="Terminal spike sexuality">
          <String Value="gynecandrous" />
        </Facet>
        <Facet Name="Stigma branch number">
          <Number Value="2" />
        </Facet>
        <Facet Name="Perigynium length max (mm)">
          <Number Value="5.5" />
        </Facet>
        <Facet Name="Perigynium width max (mm)">
          <Number Value="3.8" />
        </Facet>
        <Facet Name="Perigynium in x-section">
          <String Value="planoconvex" />
        </Facet>
        <Facet Name="Achene length max (mm)">
          <Number Value="2" />
        </Facet>
        <Facet Name="Achene width max (mm)">
          <Number Value="1.1" />
        </Facet>
        <Facet Name="Achene shape in cross section">
          <String Value="biconvex to elliptic" />
        </Facet>
        <Facet Name="Style: deciduous or persistent">
          <String Value="deciduous" />
        </Facet>
        <Facet Name="Image by">
          <String Value="Mackenzie, K. K." />
        </Facet>
        <Facet Name="Image type">
          <String Value="line drawing" />
        </Facet>
      </Facets>
    </Item>
    <Item Id="7" Img="#7" Name="Carex albicans">
      <Description>
Copyright New York Botanical Garden Press - used with permission</Description>
      <Facets>
        <Facet Name="Genus">
          <String Value="Carex" />
        </Facet>
        <Facet Name="Item">
          <String Value="taxon" />
        </Facet>
        <Facet Name="Species">
          <String Value="Carex albicans" />
        </Facet>
        <Facet Name="Country">
          <String Value="Canada" />
          <String Value="United States" />
          <String Value="Mexico" />
        </Facet>
        <Facet Name="U.S. State">
          <String Value="Alabama" />
          <String Value="Arkansas" />
          <String Value="Connecticut" />
          <String Value="Delaware" />
          <String Value="Georgia" />
          <String Value="Illinois" />
          <String Value="Indiana" />
          <String Value="Iowa" />
          <String Value="Kansas" />
          <String Value="Kentucky" />
          <String Value="Louisiana" />
          <String Value="Maine" />
          <String Value="Maryland" />
          <String Value="Massachusetts" />
          <String Value="Michigan" />
          <String Value="Mississippi" />
          <String Value="Missouri" />
          <String Value="Nebraska" />
          <String Value="New Hampshire" />
          <String Value="New Jersey" />
          <String Value="New York" />
          <String Value="North Carolina" />
          <String Value="Ohio" />
          <String Value="Oklahoma" />
          <String Value="Pennsylvania" />
          <String Value="Rhode Island" />
          <String Value="South Carolina" />
          <String Value="Tennessee" />
          <String Value="Texas" />
          <String Value="Vermont" />
          <String Value="Virginia" />
          <String Value="West Virginia" />
        </Facet>
        <Facet Name="Canada">
          <String Value="Ontario" />
          <String Value="Quebec" />
        </Facet>
        <Facet Name="Takhtajan Zones">
          <String Value="Atlantic and Gulf Coastal Plain Province (3b.)||Canadian Province (1b.)||North American Prairies Province (3c.)||Sonoran Province (9c.)||Appalachian Province (3a.)||Arctic Province (1a.)" />
        </Facet>
        <Facet Name="Carex Section">
          <String Value="Acrocystis" />
        </Facet>
        <Facet Name="Culm height max (cm)">
          <Number Value="45" />
        </Facet>
        <Facet Name="Blade width max (mm)">
          <Number Value="2.5" />
        </Facet>
        <Facet Name="Inflorescence  type">
          <String Value="racemose" />
        </Facet>
        <Facet Name="Proximal spike sexuality">
          <String Value="gynecandrous" />
          <String Value="pistillate" />
        </Facet>
        <Facet Name="Terminal spike sexuality">
          <String Value="staminate" />
        </Facet>
        <Facet Name="Stigma branch number">
          <Number Value="3" />
        </Facet>
        <Facet Name="Perigynium length max (mm)">
          <Number Value="3.3" />
        </Facet>
        <Facet Name="Perigynium width max (mm)">
          <Number Value="1.2" />
        </Facet>
        <Facet Name="Perigynium in x-section">
          <String Value="circular to sub-circular" />
          <String Value="trigonous" />
        </Facet>
        <Facet Name="Achene length max (mm)">
          <Number Value="1.7" />
        </Facet>
        <Facet Name="Achene width max (mm)">
          <Number Value="1.3" />
        </Facet>
        <Facet Name="Achene shape in cross section">
          <String Value="trigonous" />
        </Facet>
        <Facet Name="Style: deciduous or persistent">
          <String Value="deciduous" />
        </Facet>
        <Facet Name="Image by">
          <String Value="Mackenzie, K. K." />
        </Facet>
        <Facet Name="Image type">
          <String Value="line drawing" />
        </Facet>
      </Facets>
    </Item>
    <Item Id="8" Img="#8" Name="Carex albonigra">
      <Description>
Copyright New York Botanical Garden Press - used with permission</Description>
      <Facets>
        <Facet Name="Genus">
          <String Value="Carex" />
        </Facet>
        <Facet Name="Item">
          <String Value="taxon" />
        </Facet>
        <Facet Name="Species">
          <String Value="Carex albonigra" />
        </Facet>
        <Facet Name="Country">
          <String Value="Canada" />
          <String Value="United States" />
        </Facet>
        <Facet Name="U.S. State">
          <String Value="Alaska" />
          <String Value="Arizona" />
          <String Value="California" />
          <String Value="Colorado" />
          <String Value="Idaho" />
          <String Value="Montana" />
          <String Value="Nevada" />
          <String Value="Oregon" />
          <String Value="Utah" />
          <String Value="Washington" />
          <String Value="Wyoming" />
        </Facet>
        <Facet Name="Canada">
          <String Value="British Colombia" />
          <String Value="Northwest Territories" />
          <String Value="Yukon" />
          <String Value="Alberta" />
        </Facet>
        <Facet Name="Takhtajan Zones">
          <String Value="Californian Province (9b.)||Great Basin Province (9a.)||North American Prairies Province (3c.)||Rocky Mountain Province (4b.)||Sonoran Province (9c.)||Vancouverian Province (4a.)" />
        </Facet>
        <Facet Name="Carex Section">
          <String Value="Racemosae" />
        </Facet>
        <Facet Name="Culm height max (cm)">
          <Number Value="30" />
        </Facet>
        <Facet Name="Blade width max (mm)">
          <Number Value="5" />
        </Facet>
        <Facet Name="Inflorescence  type">
          <String Value="racemose" />
        </Facet>
        <Facet Name="Proximal spike sexuality">
          <String Value="pistillate" />
        </Facet>
        <Facet Name="Terminal spike sexuality">
          <String Value="gynecandrous" />
        </Facet>
        <Facet Name="Stigma branch number">
          <Number Value="3" />
        </Facet>
        <Facet Name="Perigynium length max (mm)">
          <Number Value="3.5" />
        </Facet>
        <Facet Name="Perigynium width max (mm)">
          <Number Value="2.5" />
        </Facet>
        <Facet Name="Perigynium in x-section">
          <String Value="biconvex" />
          <String Value="circular to sub-circular" />
        </Facet>
        <Facet Name="Achene length max (mm)">
          <Number Value="2" />
        </Facet>
        <Facet Name="Achene width max (mm)">
          <Number Value="1.3" />
        </Facet>
        <Facet Name="Achene shape in cross section">
          <String Value="trigonous" />
        </Facet>
        <Facet Name="Style: deciduous or persistent">
          <String Value="deciduous" />
        </Facet>
        <Facet Name="Image by">
          <String Value="Mackenzie, K. K." />
        </Facet>
        <Facet Name="Image type">
          <String Value="line drawing" />
        </Facet>
      </Facets>
    </Item>
    <Item Id="9" Img="#9" Name="Carex albursina">
      <Description>
Copyright New York Botanical Garden Press - used with permission</Description>
      <Facets>
        <Facet Name="Genus">
          <String Value="Carex" />
        </Facet>
        <Facet Name="Item">
          <String Value="taxon" />
        </Facet>
        <Facet Name="Species">
          <String Value="Carex albursina" />
        </Facet>
        <Facet Name="Country">
          <String Value="Canada" />
          <String Value="United States" />
        </Facet>
        <Facet Name="U.S. State">
          <String Value="Alabama" />
          <String Value="Arkansas" />
          <String Value="Connecticut" />
          <String Value="Georgia" />
          <String Value="Illinois" />
          <String Value="Indiana" />
          <String Value="Iowa" />
          <String Value="Kentucky" />
          <String Value="Maryland" />
          <String Value="Massachusetts" />
          <String Value="Michigan" />
          <String Value="Minnesota" />
          <String Value="Missouri" />
          <String Value="New Hampshire" />
          <String Value="New Jersey" />
          <String Value="New York" />
          <String Value="North Carolina" />
          <String Value="Ohio" />
          <String Value="Oklahoma" />
          <String Value="Pennsylvania" />
          <String Value="South Carolina" />
          <String Value="Tennessee" />
          <String Value="Vermont" />
          <String Value="Virginia" />
          <String Value="West Virginia" />
          <String Value="Wisconsin" />
        </Facet>
        <Facet Name="Canada">
          <String Value="Ontario" />
          <String Value="Quebec" />
        </Facet>
        <Facet Name="Takhtajan Zones">
          <String Value="Atlantic and Gulf Coastal Plain Province (3b.)||Canadian Province (1b.)||North American Prairies Province (3c.)||Appalachian Province (3a.)||Arctic Province (1a.)" />
        </Facet>
        <Facet Name="Carex Section">
          <String Value="Laxiflorae" />
        </Facet>
        <Facet Name="Culm height max (cm)">
          <Number Value="62" />
        </Facet>
        <Facet Name="Blade width max (mm)">
          <Number Value="38" />
        </Facet>
        <Facet Name="Inflorescence  type">
          <String Value="racemose" />
        </Facet>
        <Facet Name="Proximal spike sexuality">
          <String Value="pistillate" />
        </Facet>
        <Facet Name="Terminal spike sexuality">
          <String Value="staminate" />
        </Facet>
        <Facet Name="Stigma branch number">
          <Number Value="3" />
        </Facet>
        <Facet Name="Perigynium length max (mm)">
          <Number Value="4.2" />
        </Facet>
        <Facet Name="Perigynium width max (mm)">
          <Number Value="2.1" />
        </Facet>
        <Facet Name="Perigynium in x-section">
          <String Value="circular to sub-circular" />
        </Facet>
        <Facet Name="Achene length max (mm)">
          <Number Value="3.8" />
        </Facet>
        <Facet Name="Achene width max (mm)">
          <Number Value="1.8" />
        </Facet>
        <Facet Name="Achene shape in cross section">
          <String Value="trigonous" />
        </Facet>
        <Facet Name="Style: deciduous or persistent">
          <String Value="deciduous" />
        </Facet>
        <Facet Name="Image by">
          <String Value="Mackenzie, K. K." />
        </Facet>
        <Facet Name="Image type">
          <String Value="line drawing" />
        </Facet>
      </Facets>
    </Item>
    <Item Id="10" Img="#10" Name="Carex alma">
      <Description>
Copyright New York Botanical Garden Press - used with permission</Description>
      <Facets>
        <Facet Name="Genus">
          <String Value="Carex" />
        </Facet>
        <Facet Name="Item">
          <String Value="taxon" />
        </Facet>
        <Facet Name="Species">
          <String Value="Carex alma" />
        </Facet>
        <Facet Name="Country">
          <String Value="United States" />
          <String Value="Mexico" />
        </Facet>
        <Facet Name="U.S. State">
          <String Value="Arizona" />
          <String Value="California" />
          <String Value="Nevada" />
          <String Value="New Mexico" />
          <String Value="Texas" />
        </Facet>
        <Facet Name="Takhtajan Zones">
          <String Value="Californian Province (9b.)||Great Basin Province (9a.)||Sonoran Province (9c.)||Vancouverian Province (4a.)" />
        </Facet>
        <Facet Name="Carex Section">
          <String Value="Multiflorae" />
        </Facet>
        <Facet Name="Culm height max (cm)">
          <Number Value="90" />
        </Facet>
        <Facet Name="Blade width max (mm)">
          <Number Value="6" />
        </Facet>
        <Facet Name="Inflorescence  type">
          <String Value="paniculate" />
        </Facet>
        <Facet Name="Proximal spike sexuality">
          <String Value="androgynous" />
          <String Value="gynecandrous" />
          <String Value="pistillate" />
        </Facet>
        <Facet Name="Terminal spike sexuality">
          <String Value="androgynous" />
          <String Value="gynecandrous" />
        </Facet>
        <Facet Name="Stigma branch number">
          <Number Value="2" />
        </Facet>
        <Facet Name="Perigynium length max (mm)">
          <Number Value="4.5" />
        </Facet>
        <Facet Name="Perigynium width max (mm)">
          <Number Value="2" />
        </Facet>
        <Facet Name="Perigynium in x-section">
          <String Value="planoconvex" />
        </Facet>
        <Facet Name="Achene length max (mm)">
          <Number Value="1.5" />
        </Facet>
        <Facet Name="Achene width max (mm)">
          <Number Value="1.2" />
        </Facet>
        <Facet Name="Achene shape in cross section">
          <String Value="biconvex to elliptic" />
        </Facet>
        <Facet Name="Style: deciduous or persistent">
          <String Value="deciduous" />
        </Facet>
        <Facet Name="Image by">
          <String Value="Mackenzie, K. K." />
        </Facet>
        <Facet Name="Image type">
          <String Value="line drawing" />
        </Facet>
      </Facets>
    </Item>
    <Item Id="11" Img="#11" Name="Carex alopecoidea">
      <Description>
Copyright New York Botanical Garden Press - used with permission</Description>
      <Facets>
        <Facet Name="Genus">
          <String Value="Carex" />
        </Facet>
        <Facet Name="Item">
          <String Value="taxon" />
        </Facet>
        <Facet Name="Species">
          <String Value="Carex alopecoidea" />
        </Facet>
        <Facet Name="Country">
          <String Value="Canada" />
          <String Value="United States" />
        </Facet>
        <Facet Name="U.S. State">
          <String Value="Connecticut" />
          <String Value="Delaware" />
          <String Value="Illinois" />
          <String Value="Indiana" />
          <String Value="Iowa" />
          <String Value="Kentucky" />
          <String Value="Maine" />
          <String Value="Maryland" />
          <String Value="Massachusetts" />
          <String Value="Michigan" />
          <String Value="Minnesota" />
          <String Value="Missouri" />
          <String Value="New Hampshire" />
          <String Value="New Jersey" />
          <String Value="New York" />
          <String Value="North Dakota" />
          <String Value="Ohio" />
          <String Value="Pennsylvania" />
          <String Value="Rhode Island" />
          <String Value="South Dakota" />
          <String Value="Tennessee" />
          <String Value="Vermont" />
          <String Value="Wisconsin" />
          <String Value="Wyoming" />
        </Facet>
        <Facet Name="Canada">
          <String Value="Ontario" />
          <String Value="Quebec" />
          <String Value="Saskatchewan" />
          <String Value="Manitoba" />
        </Facet>
        <Facet Name="Takhtajan Zones">
          <String Value="Canadian Province (1b.)||North American Prairies Province (3c.)||Vancouverian Province (4a.)||Appalachian Province (3a.)||Arctic Province (1a.)" />
        </Facet>
        <Facet Name="Carex Section">
          <String Value="Vulpinae" />
        </Facet>
        <Facet Name="Culm height max (cm)">
          <Number Value="80" />
        </Facet>
        <Facet Name="Blade width max (mm)">
          <Number Value="7" />
        </Facet>
        <Facet Name="Inflorescence  type">
          <String Value="racemose" />
          <String Value="paniculate" />
          <String Value="spicate" />
        </Facet>
        <Facet Name="Proximal spike sexuality">
          <String Value="androgynous" />
          <String Value="pistillate" />
        </Facet>
        <Facet Name="Terminal spike sexuality">
          <String Value="androgynous" />
        </Facet>
        <Facet Name="Stigma branch number">
          <Number Value="2" />
        </Facet>
        <Facet Name="Perigynium length max (mm)">
          <Number Value="4.2" />
        </Facet>
        <Facet Name="Perigynium width max (mm)">
          <Number Value="1.9" />
        </Facet>
        <Facet Name="Perigynium in x-section">
          <String Value="planoconvex" />
        </Facet>
        <Facet Name="Achene length max (mm)">
          <Number Value="1.7" />
        </Facet>
        <Facet Name="Achene width max (mm)">
          <Number Value="1.5" />
        </Facet>
        <Facet Name="Achene shape in cross section">
          <String Value="biconvex to elliptic" />
        </Facet>
        <Facet Name="Style: deciduous or persistent">
          <String Value="persistent" />
        </Facet>
        <Facet Name="Image by">
          <String Value="Mackenzie, K. K." />
        </Facet>
        <Facet Name="Image type">
          <String Value="line drawing" />
        </Facet>
      </Facets>
    </Item>
    <Item Id="12" Img="#12" Name="Carex amphibola">
      <Description>
Copyright New York Botanical Garden Press - used with permission</Description>
      <Facets>
        <Facet Name="Genus">
          <String Value="Carex" />
        </Facet>
        <Facet Name="Item">
          <String Value="taxon" />
        </Facet>
        <Facet Name="Species">
          <String Value="Carex amphibola" />
        </Facet>
        <Facet Name="Country">
          <String Value="Canada" />
          <String Value="United States" />
        </Facet>
        <Facet Name="U.S. State">
          <String Value="Alabama" />
          <String Value="Arkansas" />
          <String Value="Connecticut" />
          <String Value="Delaware" />
          <String Value="Florida" />
          <String Value="Georgia" />
          <String Value="Illinois" />
          <String Value="Indiana" />
          <String Value="Iowa" />
          <String Value="Kansas" />
          <String Value="Kentucky" />
          <String Value="Louisiana" />
          <String Value="Maine" />
          <String Value="Maryland" />
          <String Value="Massachusetts" />
          <String Value="Michigan" />
          <String Value="Minnesota" />
          <String Value="Mississippi" />
          <String Value="Missouri" />
          <String Value="Nebraska" />
          <String Value="New Hampshire" />
          <String Value="New Jersey" />
          <String Value="New York" />
          <String Value="North Carolina" />
          <String Value="Ohio" />
          <String Value="Oklahoma" />
          <String Value="Pennsylvania" />
          <String Value="Rhode Island" />
          <String Value="South Carolina" />
          <String Value="South Dakota" />
          <String Value="Tennessee" />
          <String Value="Texas" />
          <String Value="Vermont" />
          <String Value="Virginia" />
          <String Value="West Virginia" />
          <String Value="Wisconsin" />
        </Facet>
        <Facet Name="Canada">
          <String Value="Ontario" />
        </Facet>
        <Facet Name="Takhtajan Zones">
          <String Value="Atlantic and Gulf Coastal Plain Province (3b.)||Canadian Province (1b.)||North American Prairies Province (3c.)||Sonoran Province (9c.)||Appalachian Province (3a.)" />
        </Facet>
        <Facet Name="Carex Section">
          <String Value="Griseae" />
        </Facet>
        <Facet Name="Culm height max (cm)">
          <Number Value="80" />
        </Facet>
        <Facet Name="Blade width max (mm)">
          <Number Value="7" />
        </Facet>
        <Facet Name="Inflorescence  type">
          <String Value="racemose" />
        </Facet>
        <Facet Name="Proximal spike sexuality">
          <String Value="pistillate" />
        </Facet>
        <Facet Name="Terminal spike sexuality">
          <String Value="staminate" />
        </Facet>
        <Facet Name="Stigma branch number">
          <Number Value="3" />
        </Facet>
        <Facet Name="Perigynium length max (mm)">
          <Number Value="5.2" />
        </Facet>
        <Facet Name="Perigynium width max (mm)">
          <Number Value="2.2" />
        </Facet>
        <Facet Name="Perigynium in x-section">
          <String Value="circular to sub-circular" />
          <String Value="trigonous" />
        </Facet>
        <Facet Name="Achene length max (mm)">
          <Number Value="3.4" />
        </Facet>
        <Facet Name="Achene width max (mm)">
          <Number Value="1.8" />
        </Facet>
        <Facet Name="Achene shape in cross section">
          <String Value="trigonous" />
        </Facet>
        <Facet Name="Style: deciduous or persistent">
          <String Value="deciduous" />
        </Facet>
        <Facet Name="Image by">
          <String Value="Mackenzie, K. K." />
        </Facet>
        <Facet Name="Image type">
          <String Value="line drawing" />
        </Facet>
      </Facets>
    </Item>
    <Item Id="13" Img="#13" Name="Carex amplectens">
      <Description>
Copyright New York Botanical Garden Press - used with permission</Description>
      <Facets>
        <Facet Name="Genus">
          <String Value="Carex" />
        </Facet>
        <Facet Name="Item">
          <String Value="taxon" />
        </Facet>
        <Facet Name="Species">
          <String Value="Carex amplectens" />
        </Facet>
        <Facet Name="Country">
          <String Value="United States" />
        </Facet>
        <Facet Name="U.S. State">
          <String Value="California" />
        </Facet>
        <Facet Name="Takhtajan Zones">
          <String Value="Californian Province (9b.)||Sonoran Province (9c.)||Vancouverian Province (4a.)" />
        </Facet>
        <Facet Name="Carex Section">
          <String Value="Ovales" />
        </Facet>
        <Facet Name="Culm height max (cm)">
          <Number Value="90" />
        </Facet>
        <Facet Name="Blade width max (mm)">
          <Number Value="6.5" />
        </Facet>
        <Facet Name="Inflorescence  type">
          <String Value="racemose" />
        </Facet>
        <Facet Name="Proximal spike sexuality">
          <String Value="gynecandrous" />
          <String Value="pistillate" />
        </Facet>
        <Facet Name="Terminal spike sexuality">
          <String Value="gynecandrous" />
        </Facet>
        <Facet Name="Stigma branch number">
          <Number Value="2" />
        </Facet>
        <Facet Name="Perigynium length max (mm)">
          <Number Value="5.2" />
        </Facet>
        <Facet Name="Perigynium width max (mm)">
          <Number Value="1.8" />
        </Facet>
        <Facet Name="Perigynium in x-section">
          <String Value="planoconvex" />
        </Facet>
        <Facet Name="Achene length max (mm)">
          <Number Value="2" />
        </Facet>
        <Facet Name="Achene width max (mm)">
          <Number Value="1.3" />
        </Facet>
        <Facet Name="Achene shape in cross section">
          <String Value="biconvex to elliptic" />
        </Facet>
        <Facet Name="Style: deciduous or persistent">
          <String Value="deciduous" />
        </Facet>
        <Facet Name="Image by">
          <String Value="Mackenzie, K. K." />
        </Facet>
        <Facet Name="Image type">
          <String Value="line drawing" />
        </Facet>
      </Facets>
    </Item>
    <Item Id="14" Img="#14" Name="Carex amplifolia">
      <Description>
Copyright New York Botanical Garden Press - used with permission</Description>
      <Facets>
        <Facet Name="Genus">
          <String Value="Carex" />
        </Facet>
        <Facet Name="Item">
          <String Value="taxon" />
        </Facet>
        <Facet Name="Species">
          <String Value="Carex amplifolia" />
        </Facet>
        <Facet Name="Country">
          <String Value="Canada" />
          <String Value="United States" />
        </Facet>
        <Facet Name="U.S. State">
          <String Value="California" />
          <String Value="Idaho" />
          <String Value="Montana" />
          <String Value="New Mexico" />
          <String Value="Oregon" />
          <String Value="Washington" />
        </Facet>
        <Facet Name="Canada">
          <String Value="British Colombia" />
        </Facet>
        <Facet Name="Takhtajan Zones">
          <String Value="Californian Province (9b.)||Great Basin Province (9a.)||North American Prairies Province (3c.)||Rocky Mountain Province (4b.)||Sonoran Province (9c.)||Vancouverian Province (4a.)" />
        </Facet>
        <Facet Name="Carex Section">
          <String Value="Anomalae" />
        </Facet>
        <Facet Name="Culm height max (cm)">
          <Number Value="130" />
        </Facet>
        <Facet Name="Blade width max (mm)">
          <Number Value="23" />
        </Facet>
        <Facet Name="Inflorescence  type">
          <String Value="racemose" />
        </Facet>
        <Facet Name="Proximal spike sexuality">
          <String Value="pistillate" />
        </Facet>
        <Facet Name="Terminal spike sexuality">
          <String Value="gynecandrous" />
          <String Value="staminate" />
        </Facet>
        <Facet Name="Stigma branch number">
          <Number Value="3" />
        </Facet>
        <Facet Name="Perigynium length max (mm)">
          <Number Value="3.1" />
        </Facet>
        <Facet Name="Perigynium width max (mm)">
          <Number Value="1.7" />
        </Facet>
        <Facet Name="Perigynium in x-section">
          <String Value="circular to sub-circular" />
          <String Value="trigonous" />
        </Facet>
        <Facet Name="Achene length max (mm)">
          <Number Value="1.7" />
        </Facet>
        <Facet Name="Achene width max (mm)">
          <Number Value="1.3" />
        </Facet>
        <Facet Name="Achene shape in cross section">
          <String Value="trigonous" />
        </Facet>
        <Facet Name="Style: deciduous or persistent">
          <String Value="deciduous" />
        </Facet>
        <Facet Name="Image by">
          <String Value="Mackenzie, K. K." />
        </Facet>
        <Facet Name="Image type">
          <String Value="line drawing" />
        </Facet>
      </Facets>
    </Item>
    <Item Id="15" Img="#15" Name="Carex annectens">
      <Description>
Copyright New York Botanical Garden Press - used with permission</Description>
      <Facets>
        <Facet Name="Genus">
          <String Value="Carex" />
        </Facet>
        <Facet Name="Item">
          <String Value="taxon" />
        </Facet>
        <Facet Name="Species">
          <String Value="Carex annectens" />
        </Facet>
        <Facet Name="Country">
          <String Value="Canada" />
          <String Value="United States" />
        </Facet>
        <Facet Name="U.S. State">
          <String Value="Arkansas" />
          <String Value="Connecticut" />
          <String Value="Delaware" />
          <String Value="Illinois" />
          <String Value="Indiana" />
          <String Value="Iowa" />
          <String Value="Kansas" />
          <String Value="Kentucky" />
          <String Value="Louisiana" />
          <String Value="Maine" />
          <String Value="Maryland" />
          <String Value="Massachusetts" />
          <String Value="Michigan" />
          <String Value="Minnesota" />
          <String Value="Mississippi" />
          <String Value="Missouri" />
          <String Value="Nebraska" />
          <String Value="New Hampshire" />
          <String Value="New Jersey" />
          <String Value="New York" />
          <String Value="North Carolina" />
          <String Value="Ohio" />
          <String Value="Oklahoma" />
          <String Value="Pennsylvania" />
          <String Value="Rhode Island" />
          <String Value="South Carolina" />
          <String Value="Tennessee" />
          <String Value="Vermont" />
          <String Value="Virginia" />
          <String Value="West Virginia" />
          <String Value="Wisconsin" />
        </Facet>
        <Facet Name="Canada">
          <String Value="Ontario" />
          <String Value="Quebec" />
        </Facet>
        <Facet Name="Takhtajan Zones">
          <String Value="Atlantic and Gulf Coastal Plain Province (3b.)||Canadian Province (1b.)||North American Prairies Province (3c.)||Sonoran Province (9c.)||Appalachian Province (3a.)||Arctic Province (1a.)" />
        </Facet>
        <Facet Name="Carex Section">
          <String Value="Multiflorae" />
        </Facet>
        <Facet Name="Culm height max (cm)">
          <Number Value="100" />
        </Facet>
        <Facet Name="Blade width max (mm)">
          <Number Value="5" />
        </Facet>
        <Facet Name="Inflorescence  type">
          <String Value="paniculate" />
        </Facet>
        <Facet Name="Proximal spike sexuality">
          <String Value="androgynous" />
          <String Value="gynecandrous" />
        </Facet>
        <Facet Name="Terminal spike sexuality">
          <String Value="androgynous" />
        </Facet>
        <Facet Name="Stigma branch number">
          <Number Value="2" />
        </Facet>
        <Facet Name="Perigynium length max (mm)">
          <Number Value="3" />
        </Facet>
        <Facet Name="Perigynium width max (mm)">
          <Number Value="2.2" />
        </Facet>
        <Facet Name="Perigynium in x-section">
          <String Value="planoconvex" />
        </Facet>
        <Facet Name="Achene length max (mm)">
          <Number Value="1.5" />
        </Facet>
        <Facet Name="Achene width max (mm)">
          <Number Value="1.2" />
        </Facet>
        <Facet Name="Achene shape in cross section">
          <String Value="biconvex to elliptic" />
        </Facet>
        <Facet Name="Style: deciduous or persistent">
          <String Value="deciduous" />
        </Facet>
        <Facet Name="Image by">
          <String Value="Mackenzie, K. K." />
        </Facet>
        <Facet Name="Image type">
          <String Value="line drawing" />
        </Facet>
      </Facets>
    </Item>
    <Item Id="16" Img="#16" Name="Carex anthoxanthea">
      <Description>
Copyright New York Botanical Garden Press - used with permission</Description>
      <Facets>
        <Facet Name="Genus">
          <String Value="Carex" />
        </Facet>
        <Facet Name="Item">
          <String Value="taxon" />
        </Facet>
        <Facet Name="Species">
          <String Value="Carex anthoxanthea" />
        </Facet>
        <Facet Name="Country">
          <String Value="Canada" />
          <String Value="United States" />
        </Facet>
        <Facet Name="U.S. State">
          <String Value="Alaska" />
        </Facet>
        <Facet Name="Canada">
          <String Value="British Colombia" />
          <String Value="Northwest Territories" />
          <String Value="Yukon" />
        </Facet>
        <Facet Name="Takhtajan Zones">
          <String Value="Canadian Province (1b.)||Rocky Mountain Province (4b.)||Vancouverian Province (4a.)||Arctic Province (1a.)" />
        </Facet>
        <Facet Name="Carex Section">
          <String Value="Circinatae" />
        </Facet>
        <Facet Name="Culm height max (cm)">
          <Number Value="40" />
        </Facet>
        <Facet Name="Blade width max (mm)">
          <Number Value="2.5" />
        </Facet>
        <Facet Name="Inflorescence  type">
          <String Value="racemose" />
          <String Value="spicate" />
        </Facet>
        <Facet Name="Proximal spike sexuality">
          <String Value="staminate" />
        </Facet>
        <Facet Name="Terminal spike sexuality">
          <String Value="pistillate" />
          <String Value="staminate" />
        </Facet>
        <Facet Name="Stigma branch number">
          <Number Value="3" />
        </Facet>
        <Facet Name="Perigynium length max (mm)">
          <Number Value="4" />
        </Facet>
        <Facet Name="Perigynium width max (mm)">
          <Number Value="1.6" />
        </Facet>
        <Facet Name="Perigynium in x-section">
          <String Value="circular to sub-circular" />
        </Facet>
        <Facet Name="Achene length max (mm)">
          <Number Value="1.7" />
        </Facet>
        <Facet Name="Achene width max (mm)">
          <Number Value="1.6" />
        </Facet>
        <Facet Name="Achene shape in cross section">
          <String Value="trigonous" />
        </Facet>
        <Facet Name="Style: deciduous or persistent">
          <String Value="deciduous" />
        </Facet>
        <Facet Name="Image by">
          <String Value="Mackenzie, K. K." />
        </Facet>
        <Facet Name="Image type">
          <String Value="line drawing" />
        </Facet>
      </Facets>
    </Item>
    <Item Id="17" Img="#17" Name="Carex aperta">
      <Description>
Copyright New York Botanical Garden Press - used with permission</Description>
      <Facets>
        <Facet Name="Genus">
          <String Value="Carex" />
        </Facet>
        <Facet Name="Item">
          <String Value="taxon" />
        </Facet>
        <Facet Name="Species">
          <String Value="Carex aperta" />
        </Facet>
        <Facet Name="Country">
          <String Value="Canada" />
          <String Value="United States" />
        </Facet>
        <Facet Name="U.S. State">
          <String Value="Idaho" />
          <String Value="Montana" />
          <String Value="Oregon" />
          <String Value="Washington" />
        </Facet>
        <Facet Name="Canada">
          <String Value="British Colombia" />
          <String Value="Alberta" />
        </Facet>
        <Facet Name="Takhtajan Zones">
          <String Value="Canadian Province (1b.)||North American Prairies Province (3c.)||Rocky Mountain Province (4b.)||Vancouverian Province (4a.)" />
        </Facet>
        <Facet Name="Carex Section">
          <String Value="Phacocytis" />
        </Facet>
        <Facet Name="Culm height max (cm)">
          <Number Value="90" />
        </Facet>
        <Facet Name="Blade width max (mm)">
          <Number Value="6" />
        </Facet>
        <Facet Name="Inflorescence  type">
          <String Value="racemose" />
        </Facet>
        <Facet Name="Proximal spike sexuality">
          <String Value="pistillate" />
        </Facet>
        <Facet Name="Terminal spike sexuality">
          <String Value="staminate" />
        </Facet>
        <Facet Name="Stigma branch number">
          <Number Value="2" />
        </Facet>
        <Facet Name="Perigynium length max (mm)">
          <Number Value="2.8" />
        </Facet>
        <Facet Name="Perigynium width max (mm)">
          <Number Value="2" />
        </Facet>
        <Facet Name="Perigynium in x-section">
          <String Value="biconvex" />
          <String Value="planoconvex" />
        </Facet>
        <Facet Name="Achene length max (mm)">
          <Number Value="1.7" />
        </Facet>
        <Facet Name="Achene shape in cross section">
          <String Value="biconvex to elliptic" />
        </Facet>
        <Facet Name="Style: deciduous or persistent">
          <String Value="deciduous" />
        </Facet>
        <Facet Name="Image by">
          <String Value="Mackenzie, K. K." />
        </Facet>
        <Facet Name="Image type">
          <String Value="line drawing" />
        </Facet>
      </Facets>
    </Item>
    <Item Id="18" Img="#18" Name="Carex aquatilis">
      <Description>
Copyright New York Botanical Garden Press - used with permission</Description>
      <Facets>
        <Facet Name="Genus">
          <String Value="Carex" />
        </Facet>
        <Facet Name="Item">
          <String Value="taxon" />
        </Facet>
        <Facet Name="Species">
          <String Value="Carex aquatilis" />
        </Facet>
        <Facet Name="Country">
          <String Value="Canada" />
          <String Value="United States" />
        </Facet>
        <Facet Name="U.S. State">
          <String Value="Alaska" />
          <String Value="Arizona" />
          <String Value="California" />
          <String Value="Colorado" />
          <String Value="Connecticut" />
          <String Value="Idaho" />
          <String Value="Illinois" />
          <String Value="Indiana" />
          <String Value="Iowa" />
          <String Value="Kansas" />
          <String Value="Maine" />
          <String Value="Maryland" />
          <String Value="Massachusetts" />
          <String Value="Michigan" />
          <String Value="Minnesota" />
          <String Value="Missouri" />
          <String Value="Montana" />
          <String Value="Nebraska" />
          <String Value="Nevada" />
          <String Value="New Hampshire" />
          <String Value="New Jersey" />
          <String Value="New Mexico" />
          <String Value="New York" />
          <String Value="North Dakota" />
          <String Value="Ohio" />
          <String Value="Oregon" />
          <String Value="Pennsylvania" />
          <String Value="South Dakota" />
          <String Value="Utah" />
          <String Value="Vermont" />
          <String Value="Virginia" />
          <String Value="Washington" />
          <String Value="Wisconsin" />
          <String Value="Wyoming" />
        </Facet>
        <Facet Name="Canada">
          <String Value="British Colombia" />
          <String Value="New Brunswick" />
          <String Value="Newfoundland and Labrador" />
          <String Value="Northwest Territories" />
          <String Value="Nova Scotia" />
          <String Value="Nunavat" />
          <String Value="Ontario" />
          <String Value="Quebec" />
          <String Value="Saskatchewan" />
          <String Value="Yukon" />
          <String Value="Alberta" />
          <String Value="Manitoba" />
        </Facet>
        <Facet Name="Takhtajan Zones">
          <String Value="Californian Province (9b.)||Canadian Province (1b.)||Great Basin Province (9a.)||North American Prairies Province (3c.)||Rocky Mountain Province (4b.)||Sonoran Province (9c.)||Vancouverian Province (4a.)||Appalachian Province (3a.)||Arctic Province (1a.)" />
        </Facet>
        <Facet Name="Carex Section">
          <String Value="Phacocytis" />
        </Facet>
        <Facet Name="Culm height max (cm)">
          <Number Value="150" />
        </Facet>
        <Facet Name="Blade width max (mm)">
          <Number Value="7" />
        </Facet>
        <Facet Name="Inflorescence  type">
          <String Value="racemose" />
        </Facet>
        <Facet Name="Proximal spike sexuality">
          <String Value="pistillate" />
        </Facet>
        <Facet Name="Terminal spike sexuality">
          <String Value="staminate" />
        </Facet>
        <Facet Name="Stigma branch number">
          <Number Value="2" />
        </Facet>
        <Facet Name="Perigynium length max (mm)">
          <Number Value="3.6" />
        </Facet>
        <Facet Name="Perigynium width max (mm)">
          <Number Value="2.3" />
        </Facet>
        <Facet Name="Perigynium in x-section">
          <String Value="biconvex" />
          <String Value="planoconvex" />
        </Facet>
        <Facet Name="Achene length max (mm)">
          <Number Value="1.8" />
        </Facet>
        <Facet Name="Achene width max (mm)">
          <Number Value="1.6" />
        </Facet>
        <Facet Name="Achene shape in cross section">
          <String Value="biconvex to elliptic" />
        </Facet>
        <Facet Name="Style: deciduous or persistent">
          <String Value="deciduous" />
        </Facet>
        <Facet Name="Image by">
          <String Value="Mackenzie, K. K." />
        </Facet>
        <Facet Name="Image type">
          <String Value="line drawing" />
        </Facet>
      </Facets>
    </Item>
    <Item Id="19" Img="#19" Name="Carex arapahoensis">
      <Description>
Copyright New York Botanical Garden Press - used with permission</Description>
      <Facets>
        <Facet Name="Genus">
          <String Value="Carex" />
        </Facet>
        <Facet Name="Item">
          <String Value="taxon" />
        </Facet>
        <Facet Name="Species">
          <String Value="Carex arapahoensis" />
        </Facet>
        <Facet Name="Country">
          <String Value="United States" />
        </Facet>
        <Facet Name="U.S. State">
          <String Value="Colorado" />
          <String Value="Utah" />
          <String Value="Wyoming" />
        </Facet>
        <Facet Name="Takhtajan Zones">
          <String Value="Great Basin Province (9a.)||North American Prairies Province (3c.)||Rocky Mountain Province (4b.)" />
        </Facet>
        <Facet Name="Carex Section">
          <String Value="Ovales" />
        </Facet>
        <Facet Name="Culm height max (cm)">
          <Number Value="30" />
        </Facet>
        <Facet Name="Blade width max (mm)">
          <Number Value="3.2" />
        </Facet>
        <Facet Name="Inflorescence  type">
          <String Value="racemose" />
        </Facet>
        <Facet Name="Proximal spike sexuality">
          <String Value="gynecandrous" />
          <String Value="pistillate" />
        </Facet>
        <Facet Name="Terminal spike sexuality">
          <String Value="gynecandrous" />
        </Facet>
        <Facet Name="Stigma branch number">
          <Number Value="2" />
        </Facet>
        <Facet Name="Perigynium length max (mm)">
          <Number Value="5.5" />
        </Facet>
        <Facet Name="Perigynium width max (mm)">
          <Number Value="2.7" />
        </Facet>
        <Facet Name="Perigynium in x-section">
          <String Value="planoconvex" />
        </Facet>
        <Facet Name="Achene length max (mm)">
          <Number Value="2.1" />
        </Facet>
        <Facet Name="Achene width max (mm)">
          <Number Value="1.4" />
        </Facet>
        <Facet Name="Achene shape in cross section">
          <String Value="biconvex to elliptic" />
        </Facet>
        <Facet Name="Style: deciduous or persistent">
          <String Value="deciduous" />
        </Facet>
        <Facet Name="Image by">
          <String Value="Mackenzie, K. K." />
        </Facet>
        <Facet Name="Image type">
          <String Value="line drawing" />
        </Facet>
      </Facets>
    </Item>
    <Item Id="20" Img="#20" Name="Carex arcta">
      <Description>
Copyright New York Botanical Garden Press - used with permission</Description>
      <Facets>
        <Facet Name="Genus">
          <String Value="Carex" />
        </Facet>
        <Facet Name="Item">
          <String Value="taxon" />
        </Facet>
        <Facet Name="Species">
          <String Value="Carex arcta" />
        </Facet>
        <Facet Name="Country">
          <String Value="Canada" />
          <String Value="United States" />
        </Facet>
        <Facet Name="U.S. State">
          <String Value="Alaska" />
          <String Value="California" />
          <String Value="Idaho" />
          <String Value="Maine" />
          <String Value="Massachusetts" />
          <String Value="Michigan" />
          <String Value="Minnesota" />
          <String Value="Montana" />
          <String Value="New Hampshire" />
          <String Value="New York" />
          <String Value="Oregon" />
          <String Value="Vermont" />
          <String Value="Washington" />
          <String Value="Wisconsin" />
        </Facet>
        <Facet Name="Canada">
          <String Value="British Colombia" />
          <String Value="New Brunswick" />
          <String Value="Newfoundland and Labrador" />
          <String Value="Northwest Territories" />
          <String Value="Ontario" />
          <String Value="Quebec" />
          <String Value="Saskatchewan" />
          <String Value="Yukon" />
          <String Value="Alberta" />
          <String Value="Manitoba" />
        </Facet>
        <Facet Name="Takhtajan Zones">
          <String Value="Californian Province (9b.)||Canadian Province (1b.)||Great Basin Province (9a.)||North American Prairies Province (3c.)||Rocky Mountain Province (4b.)||Sonoran Province (9c.)||Vancouverian Province (4a.)||Appalachian Province (3a.)||Arctic Province (1a.)" />
        </Facet>
        <Facet Name="Carex Section">
          <String Value="Glarosae" />
        </Facet>
        <Facet Name="Culm height max (cm)">
          <Number Value="80" />
        </Facet>
        <Facet Name="Blade width max (mm)">
          <Number Value="4" />
        </Facet>
        <Facet Name="Inflorescence  type">
          <String Value="racemose" />
        </Facet>
        <Facet Name="Proximal spike sexuality">
          <String Value="gynecandrous" />
          <String Value="pistillate" />
        </Facet>
        <Facet Name="Terminal spike sexuality">
          <String Value="gynecandrous" />
        </Facet>
        <Facet Name="Stigma branch number">
          <Number Value="2" />
        </Facet>
        <Facet Name="Perigynium length max (mm)">
          <Number Value="3.5" />
        </Facet>
        <Facet Name="Perigynium width max (mm)">
          <Number Value="1.5" />
        </Facet>
        <Facet Name="Perigynium in x-section">
          <String Value="planoconvex" />
        </Facet>
        <Facet Name="Achene length max (mm)">
          <Number Value="1.5" />
        </Facet>
        <Facet Name="Achene shape in cross section">
          <String Value="biconvex to elliptic" />
        </Facet>
        <Facet Name="Style: deciduous or persistent">
          <String Value="deciduous" />
        </Facet>
        <Facet Name="Image by">
          <String Value="Mackenzie, K. K." />
        </Facet>
        <Facet Name="Image type">
          <String Value="line drawing" />
        </Facet>
      </Facets>
    </Item>
    <Item Id="21" Img="#21" Name="Carex arctata">
      <Description>
Copyright New York Botanical Garden Press - used with permission</Description>
      <Facets>
        <Facet Name="Genus">
          <String Value="Carex" />
        </Facet>
        <Facet Name="Item">
          <String Value="taxon" />
        </Facet>
        <Facet Name="Species">
          <String Value="Carex arctata" />
        </Facet>
        <Facet Name="Country">
          <String Value="Canada" />
          <String Value="United States" />
        </Facet>
        <Facet Name="U.S. State">
          <String Value="Connecticut" />
          <String Value="Indiana" />
          <String Value="Maine" />
          <String Value="Massachusetts" />
          <String Value="Michigan" />
          <String Value="Minnesota" />
          <String Value="New Hampshire" />
          <String Value="New York" />
          <String Value="Ohio" />
          <String Value="Pennsylvania" />
          <String Value="Rhode Island" />
          <String Value="Vermont" />
          <String Value="Wisconsin" />
        </Facet>
        <Facet Name="Canada">
          <String Value="Newfoundland and Labrador" />
          <String Value="Nova Scotia" />
          <String Value="Ontario" />
          <String Value="Quebec" />
          <String Value="Manitoba" />
        </Facet>
        <Facet Name="Takhtajan Zones">
          <String Value="Atlantic and Gulf Coastal Plain Province (3b.)||Canadian Province (1b.)||North American Prairies Province (3c.)||Appalachian Province (3a.)||Arctic Province (1a.)" />
        </Facet>
        <Facet Name="Carex Section">
          <String Value="Hymenochalanae" />
        </Facet>
        <Facet Name="Culm height max (cm)">
          <Number Value="100" />
        </Facet>
        <Facet Name="Blade width max (mm)">
          <Number Value="13" />
        </Facet>
        <Facet Name="Inflorescence  type">
          <String Value="racemose" />
        </Facet>
        <Facet Name="Proximal spike sexuality">
          <String Value="pistillate" />
        </Facet>
        <Facet Name="Terminal spike sexuality">
          <String Value="staminate" />
        </Facet>
        <Facet Name="Stigma branch number">
          <Number Value="3" />
        </Facet>
        <Facet Name="Perigynium length max (mm)">
          <Number Value="5" />
        </Facet>
        <Facet Name="Perigynium width max (mm)">
          <Number Value="2" />
        </Facet>
        <Facet Name="Perigynium in x-section">
          <String Value="circular to sub-circular" />
          <String Value="trigonous" />
        </Facet>
        <Facet Name="Achene length max (mm)">
          <Number Value="2.6" />
        </Facet>
        <Facet Name="Achene width max (mm)">
          <Number Value="1.7" />
        </Facet>
        <Facet Name="Achene shape in cross section">
          <String Value="trigonous" />
        </Facet>
        <Facet Name="Style: deciduous or persistent">
          <String Value="deciduous" />
        </Facet>
        <Facet Name="Image by">
          <String Value="Mackenzie, K. K." />
        </Facet>
        <Facet Name="Image type">
          <String Value="line drawing" />
        </Facet>
      </Facets>
    </Item>
    <Item Id="22" Img="#22" Name="Carex arenaria">
      <Description>
Copyright New York Botanical Garden Press - used with permission</Description>
      <Facets>
        <Facet Name="Genus">
          <String Value="Carex" />
        </Facet>
        <Facet Name="Item">
          <String Value="taxon" />
        </Facet>
        <Facet Name="Species">
          <String Value="Carex arenaria" />
        </Facet>
        <Facet Name="Country">
          <String Value="United States" />
        </Facet>
        <Facet Name="U.S. State">
          <String Value="Delaware" />
          <String Value="Maryland" />
          <String Value="Oregon" />
          <String Value="Virginia" />
        </Facet>
        <Facet Name="Takhtajan Zones">
          <String Value="Atlantic and Gulf Coastal Plain Province (3b.)||Great Basin Province (9a.)||Vancouverian Province (4a.)||Appalachian Province (3a.)" />
        </Facet>
        <Facet Name="Carex Section">
          <String Value="Ammoglochin" />
        </Facet>
        <Facet Name="Culm height max (cm)">
          <Number Value="60" />
        </Facet>
        <Facet Name="Blade width max (mm)">
          <Number Value="4" />
        </Facet>
        <Facet Name="Inflorescence  type">
          <String Value="racemose" />
        </Facet>
        <Facet Name="Proximal spike sexuality">
          <String Value="androgynous" />
          <String Value="pistillate" />
        </Facet>
        <Facet Name="Terminal spike sexuality">
          <String Value="androgynous" />
          <String Value="staminate" />
        </Facet>
        <Facet Name="Stigma branch number">
          <Number Value="2" />
        </Facet>
        <Facet Name="Perigynium length max (mm)">
          <Number Value="6" />
        </Facet>
        <Facet Name="Perigynium width max (mm)">
          <Number Value="3.3" />
        </Facet>
        <Facet Name="Perigynium in x-section">
          <String Value="planoconvex" />
        </Facet>
        <Facet Name="Achene length max (mm)">
          <Number Value="2" />
        </Facet>
        <Facet Name="Achene shape in cross section">
          <String Value="biconvex to elliptic" />
        </Facet>
        <Facet Name="Style: deciduous or persistent">
          <String Value="deciduous" />
        </Facet>
        <Facet Name="Image by">
          <String Value="Mackenzie, K. K." />
        </Facet>
        <Facet Name="Image type">
          <String Value="line drawing" />
        </Facet>
      </Facets>
    </Item>
    <Item Id="23" Img="#23" Name="Carex arkansana">
      <Description>
Copyright New York Botanical Garden Press - used with permission</Description>
      <Facets>
        <Facet Name="Genus">
          <String Value="Carex" />
        </Facet>
        <Facet Name="Item">
          <String Value="taxon" />
        </Facet>
        <Facet Name="Species">
          <String Value="Carex arkansana" />
        </Facet>
        <Facet Name="Country">
          <String Value="United States" />
        </Facet>
        <Facet Name="U.S. State">
          <String Value="Arkansas" />
          <String Value="Illinois" />
          <String Value="Kansas" />
          <String Value="Louisiana" />
          <String Value="Missouri" />
          <String Value="Oklahoma" />
          <String Value="Texas" />
        </Facet>
        <Facet Name="Takhtajan Zones">
          <String Value="Atlantic and Gulf Coastal Plain Province (3b.)||North American Prairies Province (3c.)||Sonoran Province (9c.)||Appalachian Province (3a.)" />
        </Facet>
        <Facet Name="Carex Section">
          <String Value="Phaestoglochin" />
        </Facet>
        <Facet Name="Culm height max (cm)">
          <Number Value="60" />
        </Facet>
        <Facet Name="Blade width max (mm)">
          <Number Value="2.5" />
        </Facet>
        <Facet Name="Inflorescence  type">
          <String Value="racemose" />
          <String Value="paniculate" />
        </Facet>
        <Facet Name="Proximal spike sexuality">
          <String Value="androgynous" />
          <String Value="pistillate" />
        </Facet>
        <Facet Name="Terminal spike sexuality">
          <String Value="androgynous" />
        </Facet>
        <Facet Name="Stigma branch number">
          <Number Value="2" />
        </Facet>
        <Facet Name="Perigynium length max (mm)">
          <Number Value="4" />
        </Facet>
        <Facet Name="Perigynium width max (mm)">
          <Number Value="3" />
        </Facet>
        <Facet Name="Perigynium in x-section">
          <String Value="planoconvex" />
        </Facet>
        <Facet Name="Achene length max (mm)">
          <Number Value="2" />
        </Facet>
        <Facet Name="Achene width max (mm)">
          <Number Value="1.8" />
        </Facet>
        <Facet Name="Achene shape in cross section">
          <String Value="biconvex to elliptic" />
        </Facet>
        <Facet Name="Style: deciduous or persistent">
          <String Value="deciduous" />
        </Facet>
        <Facet Name="Image by">
          <String Value="Mackenzie, K. K." />
        </Facet>
        <Facet Name="Image type">
          <String Value="line drawing" />
        </Facet>
      </Facets>
    </Item>
    <Item Id="24" Img="#24" Name="Carex arsenii">
      <Description>
Copyright New York Botanical Garden Press - used with permission</Description>
      <Facets>
        <Facet Name="Genus">
          <String Value="Carex" />
        </Facet>
        <Facet Name="Item">
          <String Value="taxon" />
        </Facet>
        <Facet Name="Species">
          <String Value="Carex arsenii" />
        </Facet>
        <Facet Name="Country">
          <String Value="Mexico" />
        </Facet>
        <Facet Name="Takhtajan Zones">
          <String Value="Mexican Highlands Province (9d.)||Sonoran Province (9c.)" />
        </Facet>
        <Facet Name="Carex Section">
          <String Value="Filifoliae" />
        </Facet>
        <Facet Name="Culm height max (cm)">
          <Number Value="60" />
        </Facet>
        <Facet Name="Blade width max (mm)">
          <Number Value="2" />
        </Facet>
        <Facet Name="Inflorescence  type">
          <String Value="spicate" />
        </Facet>
        <Facet Name="Terminal spike sexuality">
          <String Value="androgynous" />
        </Facet>
        <Facet Name="Stigma branch number">
          <Number Value="3" />
        </Facet>
        <Facet Name="Perigynium length max (mm)">
          <Number Value="3" />
        </Facet>
        <Facet Name="Perigynium width max (mm)">
          <Number Value="1.2" />
        </Facet>
        <Facet Name="Perigynium in x-section">
          <String Value="circular to sub-circular" />
          <String Value="trigonous" />
        </Facet>
        <Facet Name="Achene length max (mm)">
          <Number Value="2.2" />
        </Facet>
        <Facet Name="Achene width max (mm)">
          <Number Value="1" />
        </Facet>
        <Facet Name="Achene shape in cross section">
          <String Value="biconvex to elliptic" />
          <String Value="trigonous" />
        </Facet>
        <Facet Name="Style: deciduous or persistent">
          <String Value="deciduous" />
        </Facet>
        <Facet Name="Image by">
          <String Value="Mackenzie, K. K." />
        </Facet>
        <Facet Name="Image type">
          <String Value="line drawing" />
        </Facet>
      </Facets>
    </Item>
    <Item Id="25" Img="#25" Name="Carex assiniboinensis">
      <Description>
Copyright New York Botanical Garden Press - used with permission</Description>
      <Facets>
        <Facet Name="Genus">
          <String Value="Carex" />
        </Facet>
        <Facet Name="Item">
          <String Value="taxon" />
        </Facet>
        <Facet Name="Species">
          <String Value="Carex assiniboinensis" />
        </Facet>
        <Facet Name="Country">
          <String Value="Canada" />
          <String Value="United States" />
        </Facet>
        <Facet Name="U.S. State">
          <String Value="Iowa" />
          <String Value="Michigan" />
          <String Value="Minnesota" />
          <String Value="Mississippi" />
          <String Value="North Dakota" />
          <String Value="South Dakota" />
          <String Value="Wisconsin" />
        </Facet>
        <Facet Name="Canada">
          <String Value="Ontario" />
          <String Value="Quebec" />
          <String Value="Saskatchewan" />
          <String Value="Manitoba" />
        </Facet>
        <Facet Name="Takhtajan Zones">
          <String Value="Canadian Province (1b.)||North American Prairies Province (3c.)||Appalachian Province (3a.)||Arctic Province (1a.)" />
        </Facet>
        <Facet Name="Carex Section">
          <String Value="Hymenochalanae" />
        </Facet>
        <Facet Name="Culm height max (cm)">
          <Number Value="75" />
        </Facet>
        <Facet Name="Blade width max (mm)">
          <Number Value="3" />
        </Facet>
        <Facet Name="Inflorescence  type">
          <String Value="racemose" />
        </Facet>
        <Facet Name="Proximal spike sexuality">
          <String Value="pistillate" />
        </Facet>
        <Facet Name="Terminal spike sexuality">
          <String Value="staminate" />
        </Facet>
        <Facet Name="Stigma branch number">
          <Number Value="3" />
        </Facet>
        <Facet Name="Perigynium length max (mm)">
          <Number Value="6.5" />
        </Facet>
        <Facet Name="Perigynium width max (mm)">
          <Number Value="1.8" />
        </Facet>
        <Facet Name="Perigynium in x-section">
          <String Value="circular to sub-circular" />
          <String Value="trigonous" />
        </Facet>
        <Facet Name="Achene length max (mm)">
          <Number Value="2.5" />
        </Facet>
        <Facet Name="Achene width max (mm)">
          <Number Value="1" />
        </Facet>
        <Facet Name="Achene shape in cross section">
          <String Value="trigonous" />
        </Facet>
        <Facet Name="Style: deciduous or persistent">
          <String Value="deciduous" />
        </Facet>
        <Facet Name="Image by">
          <String Value="Mackenzie, K. K." />
        </Facet>
        <Facet Name="Image type">
          <String Value="line drawing" />
        </Facet>
      </Facets>
    </Item>
    <Item Id="26" Img="#26" Name="Carex atherodes">
      <Description>
Copyright New York Botanical Garden Press - used with permission</Description>
      <Facets>
        <Facet Name="Genus">
          <String Value="Carex" />
        </Facet>
        <Facet Name="Item">
          <String Value="taxon" />
        </Facet>
        <Facet Name="Species">
          <String Value="Carex atherodes" />
        </Facet>
        <Facet Name="Country">
          <String Value="Canada" />
          <String Value="United States" />
        </Facet>
        <Facet Name="U.S. State">
          <String Value="Alaska" />
          <String Value="Arizona" />
          <String Value="California" />
          <String Value="Colorado" />
          <String Value="Idaho" />
          <String Value="Illinois" />
          <String Value="Indiana" />
          <String Value="Iowa" />
          <String Value="Kansas" />
          <String Value="Kentucky" />
          <String Value="Maine" />
          <String Value="Michigan" />
          <String Value="Minnesota" />
          <String Value="Missouri" />
          <String Value="Montana" />
          <String Value="Nebraska" />
          <String Value="Nevada" />
          <String Value="New Mexico" />
          <String Value="New York" />
          <String Value="North Dakota" />
          <String Value="Ohio" />
          <String Value="Oregon" />
          <String Value="Pennsylvania" />
          <String Value="South Dakota" />
          <String Value="Utah" />
          <String Value="Virginia" />
          <String Value="Washington" />
          <String Value="West Virginia" />
          <String Value="Wisconsin" />
          <String Value="Wyoming" />
        </Facet>
        <Facet Name="Canada">
          <String Value="British Colombia" />
          <String Value="Northwest Territories" />
          <String Value="Ontario" />
          <String Value="Quebec" />
          <String Value="Saskatchewan" />
          <String Value="Yukon" />
          <String Value="Alberta" />
          <String Value="Manitoba" />
        </Facet>
        <Facet Name="Takhtajan Zones">
          <String Value="Californian Province (9b.)||Canadian Province (1b.)||Great Basin Province (9a.)||North American Prairies Province (3c.)||Rocky Mountain Province (4b.)||Sonoran Province (9c.)||Vancouverian Province (4a.)||Appalachian Province (3a.)||Arctic Province (1a.)" />
        </Facet>
        <Facet Name="Carex Section">
          <String Value="Carex" />
        </Facet>
        <Facet Name="Culm height max (cm)">
          <Number Value="125" />
        </Facet>
        <Facet Name="Blade width max (mm)">
          <Number Value="10" />
        </Facet>
        <Facet Name="Inflorescence  type">
          <String Value="racemose" />
        </Facet>
        <Facet Name="Proximal spike sexuality">
          <String Value="pistillate" />
        </Facet>
        <Facet Name="Terminal spike sexuality">
          <String Value="staminate" />
        </Facet>
        <Facet Name="Stigma branch number">
          <Number Value="3" />
        </Facet>
        <Facet Name="Perigynium length max (mm)">
          <Number Value="12" />
        </Facet>
        <Facet Name="Perigynium width max (mm)">
          <Number Value="3.8" />
        </Facet>
        <Facet Name="Perigynium in x-section">
          <String Value="circular to sub-circular" />
          <String Value="trigonous" />
        </Facet>
        <Facet Name="Achene length max (mm)">
          <Number Value="3.2" />
        </Facet>
        <Facet Name="Achene width max (mm)">
          <Number Value="1.5" />
        </Facet>
        <Facet Name="Achene shape in cross section">
          <String Value="trigonous" />
        </Facet>
        <Facet Name="Style: deciduous or persistent">
          <String Value="persistent" />
        </Facet>
        <Facet Name="Image by">
          <String Value="Mackenzie, K. K." />
        </Facet>
        <Facet Name="Image type">
          <String Value="line drawing" />
        </Facet>
      </Facets>
    </Item>
    <Item Id="27" Img="#27" Name="Carex athrostachya">
      <Description>
Copyright New York Botanical Garden Press - used with permission</Description>
      <Facets>
        <Facet Name="Genus">
          <String Value="Carex" />
        </Facet>
        <Facet Name="Item">
          <String Value="taxon" />
        </Facet>
        <Facet Name="Species">
          <String Value="Carex athrostachya" />
        </Facet>
        <Facet Name="Country">
          <String Value="Canada" />
          <String Value="United States" />
          <String Value="Mexico" />
        </Facet>
        <Facet Name="U.S. State">
          <String Value="Alaska" />
          <String Value="Arizona" />
          <String Value="California" />
          <String Value="Colorado" />
          <String Value="Idaho" />
          <String Value="Montana" />
          <String Value="Nevada" />
          <String Value="North Dakota" />
          <String Value="Oregon" />
          <String Value="South Dakota" />
          <String Value="Texas" />
          <String Value="Utah" />
          <String Value="Washington" />
          <String Value="Wyoming" />
        </Facet>
        <Facet Name="Canada">
          <String Value="British Colombia" />
          <String Value="Saskatchewan" />
          <String Value="Yukon" />
          <String Value="Alberta" />
          <String Value="Manitoba" />
        </Facet>
        <Facet Name="Takhtajan Zones">
          <String Value="Atlantic and Gulf Coastal Plain Province (3b.)||Californian Province (9b.)||Canadian Province (1b.)||Great Basin Province (9a.)||North American Prairies Province (3c.)||Rocky Mountain Province (4b.)||Sonoran Province (9c.)||Vancouverian Province (4a.)||Arctic Province (1a.)" />
        </Facet>
        <Facet Name="Carex Section">
          <String Value="Ovales" />
        </Facet>
        <Facet Name="Culm height max (cm)">
          <Number Value="80" />
        </Facet>
        <Facet Name="Blade width max (mm)">
          <Number Value="5" />
        </Facet>
        <Facet Name="Inflorescence  type">
          <String Value="racemose" />
        </Facet>
        <Facet Name="Proximal spike sexuality">
          <String Value="gynecandrous" />
          <String Value="pistillate" />
        </Facet>
        <Facet Name="Terminal spike sexuality">
          <String Value="gynecandrous" />
        </Facet>
        <Facet Name="Stigma branch number">
          <Number Value="2" />
        </Facet>
        <Facet Name="Perigynium length max (mm)">
          <Number Value="4.8" />
        </Facet>
        <Facet Name="Perigynium width max (mm)">
          <Number Value="1.8" />
        </Facet>
        <Facet Name="Perigynium in x-section">
          <String Value="planoconvex" />
        </Facet>
        <Facet Name="Achene length max (mm)">
          <Number Value="1.6" />
        </Facet>
        <Facet Name="Achene width max (mm)">
          <Number Value="1" />
        </Facet>
        <Facet Name="Achene shape in cross section">
          <String Value="biconvex to elliptic" />
        </Facet>
        <Facet Name="Style: deciduous or persistent">
          <String Value="deciduous" />
        </Facet>
        <Facet Name="Image by">
          <String Value="Mackenzie, K. K." />
        </Facet>
        <Facet Name="Image type">
          <String Value="line drawing" />
        </Facet>
      </Facets>
    </Item>
    <Item Id="28" Img="#28" Name="Carex atlantica">
      <Description>
Copyright New York Botanical Garden Press - used with permission</Description>
      <Facets>
        <Facet Name="Genus">
          <String Value="Carex" />
        </Facet>
        <Facet Name="Item">
          <String Value="taxon" />
        </Facet>
        <Facet Name="Species">
          <String Value="Carex atlantica" />
        </Facet>
        <Facet Name="Country">
          <String Value="Canada" />
          <String Value="United States" />
        </Facet>
        <Facet Name="U.S. State">
          <String Value="Alabama" />
          <String Value="Arkansas" />
          <String Value="Connecticut" />
          <String Value="Delaware" />
          <String Value="Florida" />
          <String Value="Georgia" />
          <String Value="Illinois" />
          <String Value="Indiana" />
          <String Value="Kentucky" />
          <String Value="Louisiana" />
          <String Value="Maine" />
          <String Value="Maryland" />
          <String Value="Massachusetts" />
          <String Value="Michigan" />
          <String Value="Mississippi" />
          <String Value="Montana" />
          <String Value="New Hampshire" />
          <String Value="New Jersey" />
          <String Value="New York" />
          <String Value="North Carolina" />
          <String Value="Ohio" />
          <String Value="Pennsylvania" />
          <String Value="Rhode Island" />
          <String Value="South Carolina" />
          <String Value="Tennessee" />
          <String Value="Texas" />
          <String Value="Virginia" />
          <String Value="West Virginia" />
        </Facet>
        <Facet Name="Canada">
          <String Value="Nova Scotia" />
          <String Value="Ontario" />
          <String Value="Quebec" />
        </Facet>
        <Facet Name="Takhtajan Zones">
          <String Value="Atlantic and Gulf Coastal Plain Province (3b.)||Canadian Province (1b.)||Sonoran Province (9c.)||Appalachian Province (3a.)||Arctic Province (1a.)" />
        </Facet>
        <Facet Name="Carex Section">
          <String Value="Stellulatae" />
        </Facet>
        <Facet Name="Culm height max (cm)">
          <Number Value="110" />
        </Facet>
        <Facet Name="Blade width max (mm)">
          <Number Value="4.5" />
        </Facet>
        <Facet Name="Inflorescence  type">
          <String Value="racemose" />
        </Facet>
        <Facet Name="Proximal spike sexuality">
          <String Value="gynecandrous" />
          <String Value="pistillate" />
        </Facet>
        <Facet Name="Terminal spike sexuality">
          <String Value="gynecandrous" />
        </Facet>
        <Facet Name="Stigma branch number">
          <Number Value="2" />
        </Facet>
        <Facet Name="Perigynium length max (mm)">
          <Number Value="3.8" />
        </Facet>
        <Facet Name="Perigynium width max (mm)">
          <Number Value="3" />
        </Facet>
        <Facet Name="Perigynium in x-section">
          <String Value="planoconvex" />
        </Facet>
        <Facet Name="Achene length max (mm)">
          <Number Value="1.9" />
        </Facet>
        <Facet Name="Achene width max (mm)">
          <Number Value="1.7" />
        </Facet>
        <Facet Name="Achene shape in cross section">
          <String Value="biconvex to elliptic" />
        </Facet>
        <Facet Name="Style: deciduous or persistent">
          <String Value="deciduous" />
        </Facet>
        <Facet Name="Image by">
          <String Value="Mackenzie, K. K." />
        </Facet>
        <Facet Name="Image type">
          <String Value="line drawing" />
        </Facet>
      </Facets>
    </Item>
    <Item Id="29" Img="#29" Name="Carex atratiformis">
      <Description>
Copyright New York Botanical Garden Press - used with permission</Description>
      <Facets>
        <Facet Name="Genus">
          <String Value="Carex" />
        </Facet>
        <Facet Name="Item">
          <String Value="taxon" />
        </Facet>
        <Facet Name="Species">
          <String Value="Carex atratiformis" />
        </Facet>
        <Facet Name="Country">
          <String Value="Canada" />
          <String Value="United States" />
        </Facet>
        <Facet Name="U.S. State">
          <String Value="Alaska" />
          <String Value="Maine" />
          <String Value="Michigan" />
          <String Value="New Hampshire" />
          <String Value="New York" />
          <String Value="Vermont" />
        </Facet>
        <Facet Name="Canada">
          <String Value="Newfoundland and Labrador" />
          <String Value="Nova Scotia" />
          <String Value="Ontario" />
          <String Value="Quebec" />
          <String Value="Yukon" />
          <String Value="Manitoba" />
        </Facet>
        <Facet Name="Takhtajan Zones">
          <String Value="Atlantic and Gulf Coastal Plain Province (3b.)||Canadian Province (1b.)||Rocky Mountain Province (4b.)||Vancouverian Province (4a.)||Appalachian Province (3a.)||Arctic Province (1a.)" />
        </Facet>
        <Facet Name="Carex Section">
          <String Value="Racemosae" />
        </Facet>
        <Facet Name="Culm height max (cm)">
          <Number Value="70" />
        </Facet>
        <Facet Name="Blade width max (mm)">
          <Number Value="5" />
        </Facet>
        <Facet Name="Inflorescence  type">
          <String Value="racemose" />
        </Facet>
        <Facet Name="Proximal spike sexuality">
          <String Value="pistillate" />
        </Facet>
        <Facet Name="Terminal spike sexuality">
          <String Value="gynecandrous" />
        </Facet>
        <Facet Name="Stigma branch number">
          <Number Value="3" />
        </Facet>
        <Facet Name="Perigynium length max (mm)">
          <Number Value="3" />
        </Facet>
        <Facet Name="Perigynium width max (mm)">
          <Number Value="1.8" />
        </Facet>
        <Facet Name="Perigynium in x-section">
          <String Value="circular to sub-circular" />
        </Facet>
        <Facet Name="Achene length max (mm)">
          <Number Value="1.7" />
        </Facet>
        <Facet Name="Achene shape in cross section">
          <String Value="trigonous" />
        </Facet>
        <Facet Name="Style: deciduous or persistent">
          <String Value="deciduous" />
        </Facet>
        <Facet Name="Image by">
          <String Value="Mackenzie, K. K." />
        </Facet>
        <Facet Name="Image type">
          <String Value="line drawing" />
        </Facet>
      </Facets>
    </Item>
    <Item Id="30" Img="#30" Name="Carex atrofusca">
      <Description>
Copyright New York Botanical Garden Press - used with permission</Description>
      <Facets>
        <Facet Name="Genus">
          <String Value="Carex" />
        </Facet>
        <Facet Name="Item">
          <String Value="taxon" />
        </Facet>
        <Facet Name="Species">
          <String Value="Carex atrofusca" />
        </Facet>
        <Facet Name="Country">
          <String Value="Canada" />
          <String Value="United States" />
        </Facet>
        <Facet Name="U.S. State">
          <String Value="Alaska" />
        </Facet>
        <Facet Name="Canada">
          <String Value="Newfoundland and Labrador" />
          <String Value="Northwest Territories" />
          <String Value="Nunavat" />
          <String Value="Ontario" />
          <String Value="Quebec" />
          <String Value="Yukon" />
          <String Value="Manitoba" />
        </Facet>
        <Facet Name="Takhtajan Zones">
          <String Value="Canadian Province (1b.)||Appalachian Province (3a.)||Arctic Province (1a.)" />
        </Facet>
        <Facet Name="Carex Section">
          <String Value="Anomalae" />
        </Facet>
        <Facet Name="Culm height max (cm)">
          <Number Value="60" />
        </Facet>
        <Facet Name="Blade width max (mm)">
          <Number Value="4" />
        </Facet>
        <Facet Name="Inflorescence  type">
          <String Value="racemose" />
        </Facet>
        <Facet Name="Proximal spike sexuality">
          <String Value="androgynous" />
          <String Value="gynecandrous" />
          <String Value="pistillate" />
        </Facet>
        <Facet Name="Terminal spike sexuality">
          <String Value="gynecandrous" />
          <String Value="staminate" />
        </Facet>
        <Facet Name="Stigma branch number">
          <Number Value="3" />
        </Facet>
        <Facet Name="Perigynium length max (mm)">
          <Number Value="5.5" />
        </Facet>
        <Facet Name="Perigynium width max (mm)">
          <Number Value="1.6" />
        </Facet>
        <Facet Name="Perigynium in x-section">
          <String Value="biconvex" />
          <String Value="trigonous" />
        </Facet>
        <Facet Name="Achene length max (mm)">
          <Number Value="1.6" />
        </Facet>
        <Facet Name="Achene width max (mm)">
          <Number Value="0.9" />
        </Facet>
        <Facet Name="Achene shape in cross section">
          <String Value="biconvex to elliptic" />
          <String Value="trigonous" />
        </Facet>
        <Facet Name="Style: deciduous or persistent">
          <String Value="deciduous" />
        </Facet>
        <Facet Name="Image by">
          <String Value="Mackenzie, K. K." />
        </Facet>
        <Facet Name="Image type">
          <String Value="line drawing" />
        </Facet>
      </Facets>
    </Item>
    <Item Id="31" Img="#31" Name="Carex atrosquama">
      <Description>
Copyright New York Botanical Garden Press - used with permission</Description>
      <Facets>
        <Facet Name="Genus">
          <String Value="Carex" />
        </Facet>
        <Facet Name="Item">
          <String Value="taxon" />
        </Facet>
        <Facet Name="Species">
          <String Value="Carex atrosquama" />
        </Facet>
        <Facet Name="Country">
          <String Value="Canada" />
          <String Value="United States" />
        </Facet>
        <Facet Name="U.S. State">
          <String Value="Alaska" />
          <String Value="Colorado" />
          <String Value="Idaho" />
          <String Value="Montana" />
          <String Value="Oregon" />
          <String Value="Utah" />
          <String Value="Washington" />
        </Facet>
        <Facet Name="Canada">
          <String Value="British Colombia" />
          <String Value="Northwest Territories" />
          <String Value="Yukon" />
          <String Value="Alberta" />
        </Facet>
        <Facet Name="Takhtajan Zones">
          <String Value="Californian Province (9b.)||Canadian Province (1b.)||Great Basin Province (9a.)||North American Prairies Province (3c.)||Rocky Mountain Province (4b.)||Vancouverian Province (4a.)||Arctic Province (1a.)" />
        </Facet>
        <Facet Name="Carex Section">
          <String Value="Racemosae" />
        </Facet>
        <Facet Name="Culm height max (cm)">
          <Number Value="50" />
        </Facet>
        <Facet Name="Blade width max (mm)">
          <Number Value="5" />
        </Facet>
        <Facet Name="Inflorescence  type">
          <String Value="racemose" />
        </Facet>
        <Facet Name="Proximal spike sexuality">
          <String Value="gynecandrous" />
          <String Value="pistillate" />
        </Facet>
        <Facet Name="Terminal spike sexuality">
          <String Value="gynecandrous" />
        </Facet>
        <Facet Name="Stigma branch number">
          <Number Value="3" />
        </Facet>
        <Facet Name="Perigynium length max (mm)">
          <Number Value="3.5" />
        </Facet>
        <Facet Name="Perigynium width max (mm)">
          <Number Value="1.8" />
        </Facet>
        <Facet Name="Perigynium in x-section">
          <String Value="biconvex" />
          <String Value="circular to sub-circular" />
        </Facet>
        <Facet Name="Achene length max (mm)">
          <Number Value="1.4" />
        </Facet>
        <Facet Name="Achene shape in cross section">
          <String Value="trigonous" />
        </Facet>
        <Facet Name="Style: deciduous or persistent">
          <String Value="deciduous" />
        </Facet>
        <Facet Name="Image by">
          <String Value="Mackenzie, K. K." />
        </Facet>
        <Facet Name="Image type">
          <String Value="line drawing" />
        </Facet>
      </Facets>
    </Item>
    <Item Id="32" Img="#32" Name="Carex aurea">
      <Description>
Copyright New York Botanical Garden Press - used with permission</Description>
      <Facets>
        <Facet Name="Genus">
          <String Value="Carex" />
        </Facet>
        <Facet Name="Item">
          <String Value="taxon" />
        </Facet>
        <Facet Name="Species">
          <String Value="Carex aurea" />
        </Facet>
        <Facet Name="Country">
          <String Value="Canada" />
          <String Value="United States" />
        </Facet>
        <Facet Name="U.S. State">
          <String Value="Alaska" />
          <String Value="Arizona" />
          <String Value="California" />
          <String Value="Colorado" />
          <String Value="Connecticut" />
          <String Value="Idaho" />
          <String Value="Illinois" />
          <String Value="Indiana" />
          <String Value="Kansas" />
          <String Value="Maine" />
          <String Value="Massachusetts" />
          <String Value="Michigan" />
          <String Value="Minnesota" />
          <String Value="Montana" />
          <String Value="Nebraska" />
          <String Value="New Hampshire" />
          <String Value="New Mexico" />
          <String Value="New York" />
          <String Value="North Dakota" />
          <String Value="Ohio" />
          <String Value="Oregon" />
          <String Value="Rhode Island" />
          <String Value="South Dakota" />
          <String Value="Texas" />
          <String Value="Utah" />
          <String Value="Vermont" />
          <String Value="Washington" />
          <String Value="Wisconsin" />
          <String Value="Wyoming" />
        </Facet>
        <Facet Name="Canada">
          <String Value="British Colombia" />
          <String Value="New Brunswick" />
          <String Value="Newfoundland and Labrador" />
          <String Value="Northwest Territories" />
          <String Value="Nova Scotia" />
          <String Value="Nunavat" />
          <String Value="Ontario" />
          <String Value="Quebec" />
          <String Value="Saskatchewan" />
          <String Value="Yukon" />
          <String Value="Alberta" />
          <String Value="Manitoba" />
        </Facet>
        <Facet Name="Takhtajan Zones">
          <String Value="Californian Province (9b.)||Canadian Province (1b.)||Great Basin Province (9a.)||North American Prairies Province (3c.)||Rocky Mountain Province (4b.)||Sonoran Province (9c.)||Vancouverian Province (4a.)||Appalachian Province (3a.)||Arctic Province (1a.)" />
        </Facet>
        <Facet Name="Carex Section">
          <String Value="Bicolores" />
        </Facet>
        <Facet Name="Culm height max (cm)">
          <Number Value="40" />
        </Facet>
        <Facet Name="Blade width max (mm)">
          <Number Value="3" />
        </Facet>
        <Facet Name="Inflorescence  type">
          <String Value="racemose" />
        </Facet>
        <Facet Name="Proximal spike sexuality">
          <String Value="pistillate" />
        </Facet>
        <Facet Name="Terminal spike sexuality">
          <String Value="gynecandrous" />
          <String Value="staminate" />
        </Facet>
        <Facet Name="Stigma branch number">
          <Number Value="2" />
        </Facet>
        <Facet Name="Perigynium length max (mm)">
          <Number Value="3.2" />
        </Facet>
        <Facet Name="Perigynium width max (mm)">
          <Number Value="1.8" />
        </Facet>
        <Facet Name="Perigynium in x-section">
          <String Value="biconvex" />
          <String Value="circular to sub-circular" />
        </Facet>
        <Facet Name="Achene length max (mm)">
          <Number Value="1.8" />
        </Facet>
        <Facet Name="Achene width max (mm)">
          <Number Value="1.5" />
        </Facet>
        <Facet Name="Achene shape in cross section">
          <String Value="biconvex to elliptic" />
        </Facet>
        <Facet Name="Style: deciduous or persistent">
          <String Value="deciduous" />
        </Facet>
        <Facet Name="Image by">
          <String Value="Mackenzie, K. K." />
        </Facet>
        <Facet Name="Image type">
          <String Value="line drawing" />
        </Facet>
      </Facets>
    </Item>
    <Item Id="33" Img="#33" Name="Carex austrina">
      <Description>
Copyright New York Botanical Garden Press - used with permission</Description>
      <Facets>
        <Facet Name="Genus">
          <String Value="Carex" />
        </Facet>
        <Facet Name="Item">
          <String Value="taxon" />
        </Facet>
        <Facet Name="Species">
          <String Value="Carex austrina" />
        </Facet>
        <Facet Name="Country">
          <String Value="United States" />
        </Facet>
        <Facet Name="U.S. State">
          <String Value="Alabama" />
          <String Value="Arkansas" />
          <String Value="Florida" />
          <String Value="Illinois" />
          <String Value="Indiana" />
          <String Value="Iowa" />
          <String Value="Kansas" />
          <String Value="Louisiana" />
          <String Value="Mississippi" />
          <String Value="Missouri" />
          <String Value="North Carolina" />
          <String Value="Oklahoma" />
          <String Value="Tennessee" />
          <String Value="Texas" />
          <String Value="Virginia" />
        </Facet>
        <Facet Name="Takhtajan Zones">
          <String Value="Atlantic and Gulf Coastal Plain Province (3b.)||North American Prairies Province (3c.)||Sonoran Province (9c.)||Appalachian Province (3a.)" />
        </Facet>
        <Facet Name="Carex Section">
          <String Value="Phaestoglochin" />
        </Facet>
        <Facet Name="Culm height max (cm)">
          <Number Value="90" />
        </Facet>
        <Facet Name="Blade width max (mm)">
          <Number Value="4.5" />
        </Facet>
        <Facet Name="Inflorescence  type">
          <String Value="racemose" />
        </Facet>
        <Facet Name="Proximal spike sexuality">
          <String Value="androgynous" />
          <String Value="pistillate" />
        </Facet>
        <Facet Name="Terminal spike sexuality">
          <String Value="androgynous" />
        </Facet>
        <Facet Name="Stigma branch number">
          <Number Value="2" />
        </Facet>
        <Facet Name="Perigynium length max (mm)">
          <Number Value="5" />
        </Facet>
        <Facet Name="Perigynium width max (mm)">
          <Number Value="3" />
        </Facet>
        <Facet Name="Perigynium in x-section">
          <String Value="planoconvex" />
        </Facet>
        <Facet Name="Achene length max (mm)">
          <Number Value="2.5" />
        </Facet>
        <Facet Name="Achene width max (mm)">
          <Number Value="2" />
        </Facet>
        <Facet Name="Achene shape in cross section">
          <String Value="biconvex to elliptic" />
        </Facet>
        <Facet Name="Style: deciduous or persistent">
          <String Value="deciduous" />
        </Facet>
        <Facet Name="Image by">
          <String Value="Mackenzie, K. K." />
        </Facet>
        <Facet Name="Image type">
          <String Value="line drawing" />
        </Facet>
      </Facets>
    </Item>
    <Item Id="34" Img="#34" Name="Carex austrocaroliniana">
      <Description>
Copyright New York Botanical Garden Press - used with permission</Description>
      <Facets>
        <Facet Name="Genus">
          <String Value="Carex" />
        </Facet>
        <Facet Name="Item">
          <String Value="taxon" />
        </Facet>
        <Facet Name="Species">
          <String Value="Carex austrocaroliniana" />
        </Facet>
        <Facet Name="Country">
          <String Value="United States" />
        </Facet>
        <Facet Name="U.S. State">
          <String Value="Alabama" />
          <String Value="Georgia" />
          <String Value="Kentucky" />
          <String Value="North Carolina" />
          <String Value="South Carolina" />
          <String Value="Tennessee" />
        </Facet>
        <Facet Name="Takhtajan Zones">
          <String Value="Atlantic and Gulf Coastal Plain Province (3b.)||Appalachian Province (3a.)" />
        </Facet>
        <Facet Name="Carex Section">
          <String Value="Careyanae" />
        </Facet>
        <Facet Name="Culm height max (cm)">
          <Number Value="51" />
        </Facet>
        <Facet Name="Blade width max (mm)">
          <Number Value="7" />
        </Facet>
        <Facet Name="Inflorescence  type">
          <String Value="racemose" />
        </Facet>
        <Facet Name="Proximal spike sexuality">
          <String Value="pistillate" />
        </Facet>
        <Facet Name="Terminal spike sexuality">
          <String Value="staminate" />
        </Facet>
        <Facet Name="Stigma branch number">
          <Number Value="3" />
        </Facet>
        <Facet Name="Perigynium length max (mm)">
          <Number Value="3.2" />
        </Facet>
        <Facet Name="Perigynium width max (mm)">
          <Number Value="2.1" />
        </Facet>
        <Facet Name="Perigynium in x-section">
          <String Value="trigonous" />
        </Facet>
        <Facet Name="Achene length max (mm)">
          <Number Value="2" />
        </Facet>
        <Facet Name="Achene width max (mm)">
          <Number Value="2" />
        </Facet>
        <Facet Name="Achene shape in cross section">
          <String Value="trigonous" />
        </Facet>
        <Facet Name="Style: deciduous or persistent">
          <String Value="deciduous" />
        </Facet>
        <Facet Name="Image by">
          <String Value="Mackenzie, K. K." />
        </Facet>
        <Facet Name="Image type">
          <String Value="line drawing" />
        </Facet>
      </Facets>
    </Item>
    <Item Id="35" Img="#35" Name="Carex aztecica">
      <Description>
Copyright New York Botanical Garden Press - used with permission</Description>
      <Facets>
        <Facet Name="Genus">
          <String Value="Carex" />
        </Facet>
        <Facet Name="Item">
          <String Value="taxon" />
        </Facet>
        <Facet Name="Species">
          <String Value="Carex aztecica" />
        </Facet>
        <Facet Name="Country">
          <String Value="Mexico" />
        </Facet>
        <Facet Name="Takhtajan Zones">
          <String Value="Central American Province (23a.)||Mexican Highlands Province (9d.)" />
        </Facet>
        <Facet Name="Carex Section">
          <String Value="Indicae" />
        </Facet>
        <Facet Name="Culm height max (cm)">
          <Number Value="80" />
        </Facet>
        <Facet Name="Blade width max (mm)">
          <Number Value="5" />
        </Facet>
        <Facet Name="Inflorescence  type">
          <String Value="paniculate" />
        </Facet>
        <Facet Name="Proximal spike sexuality">
          <String Value="androgynous" />
        </Facet>
        <Facet Name="Terminal spike sexuality">
          <String Value="androgynous" />
        </Facet>
        <Facet Name="Stigma branch number">
          <Number Value="3" />
        </Facet>
        <Facet Name="Perigynium length max (mm)">
          <Number Value="3.5" />
        </Facet>
        <Facet Name="Perigynium width max (mm)">
          <Number Value="1.5" />
        </Facet>
        <Facet Name="Perigynium in x-section">
          <String Value="trigonous" />
        </Facet>
        <Facet Name="Achene length max (mm)">
          <Number Value="2" />
        </Facet>
        <Facet Name="Achene shape in cross section">
          <String Value="trigonous" />
        </Facet>
        <Facet Name="Style: deciduous or persistent">
          <String Value="deciduous" />
        </Facet>
        <Facet Name="Image by">
          <String Value="Mackenzie, K. K." />
        </Facet>
        <Facet Name="Image type">
          <String Value="line drawing" />
        </Facet>
      </Facets>
    </Item>
    <Item Id="36" Img="#36" Name="Carex backii">
      <Description>
Copyright New York Botanical Garden Press - used with permission</Description>
      <Facets>
        <Facet Name="Genus">
          <String Value="Carex" />
        </Facet>
        <Facet Name="Item">
          <String Value="taxon" />
        </Facet>
        <Facet Name="Species">
          <String Value="Carex backii" />
        </Facet>
        <Facet Name="Country">
          <String Value="Canada" />
          <String Value="United States" />
        </Facet>
        <Facet Name="U.S. State">
          <String Value="Colorado" />
          <String Value="Iowa" />
          <String Value="Maine" />
          <String Value="Michigan" />
          <String Value="Minnesota" />
          <String Value="Montana" />
          <String Value="New Hampshire" />
          <String Value="New Jersey" />
          <String Value="New York" />
          <String Value="North Dakota" />
          <String Value="Oregon" />
          <String Value="Pennsylvania" />
          <String Value="South Dakota" />
          <String Value="Utah" />
          <String Value="Vermont" />
          <String Value="Washington" />
          <String Value="Wisconsin" />
          <String Value="Wyoming" />
        </Facet>
        <Facet Name="Canada">
          <String Value="British Colombia" />
          <String Value="New Brunswick" />
          <String Value="Ontario" />
          <String Value="Quebec" />
          <String Value="Saskatchewan" />
          <String Value="Alberta" />
          <String Value="Manitoba" />
        </Facet>
        <Facet Name="Takhtajan Zones">
          <String Value="Canadian Province (1b.)||Great Basin Province (9a.)||North American Prairies Province (3c.)||Rocky Mountain Province (4b.)||Vancouverian Province (4a.)||Appalachian Province (3a.)" />
        </Facet>
        <Facet Name="Carex Section">
          <String Value="Phyllostachyae" />
        </Facet>
        <Facet Name="Culm height max (cm)">
          <Number Value="25" />
        </Facet>
        <Facet Name="Blade width max (mm)">
          <Number Value="5.4" />
        </Facet>
        <Facet Name="Inflorescence  type">
          <String Value="racemose" />
        </Facet>
        <Facet Name="Proximal spike sexuality">
          <String Value="androgynous" />
          <String Value="pistillate" />
        </Facet>
        <Facet Name="Terminal spike sexuality">
          <String Value="androgynous" />
        </Facet>
        <Facet Name="Stigma branch number">
          <Number Value="3" />
        </Facet>
        <Facet Name="Perigynium length max (mm)">
          <Number Value="6.6" />
        </Facet>
        <Facet Name="Perigynium width max (mm)">
          <Number Value="3.2" />
        </Facet>
        <Facet Name="Perigynium in x-section">
          <String Value="circular to sub-circular" />
          <String Value="trigonous" />
        </Facet>
        <Facet Name="Achene length max (mm)">
          <Number Value="3.2" />
        </Facet>
        <Facet Name="Achene width max (mm)">
          <Number Value="2.3" />
        </Facet>
        <Facet Name="Achene shape in cross section">
          <String Value="trigonous" />
        </Facet>
        <Facet Name="Style: deciduous or persistent">
          <String Value="deciduous" />
        </Facet>
        <Facet Name="Image by">
          <String Value="Mackenzie, K. K." />
        </Facet>
        <Facet Name="Image type">
          <String Value="line drawing" />
        </Facet>
      </Facets>
    </Item>
    <Item Id="37" Img="#37" Name="Carex baileyi">
      <Description>
Copyright New York Botanical Garden Press - used with permission</Description>
      <Facets>
        <Facet Name="Genus">
          <String Value="Carex" />
        </Facet>
        <Facet Name="Item">
          <String Value="taxon" />
        </Facet>
        <Facet Name="Species">
          <String Value="Carex baileyi" />
        </Facet>
        <Facet Name="Country">
          <String Value="Canada" />
          <String Value="United States" />
        </Facet>
        <Facet Name="U.S. State">
          <String Value="Arkansas" />
          <String Value="Connecticut" />
          <String Value="Idaho" />
          <String Value="Illinois" />
          <String Value="Kentucky" />
          <String Value="Maine" />
          <String Value="Maryland" />
          <String Value="Massachusetts" />
          <String Value="New Hampshire" />
          <String Value="New York" />
          <String Value="North Carolina" />
          <String Value="Pennsylvania" />
          <String Value="Rhode Island" />
          <String Value="Tennessee" />
          <String Value="Vermont" />
          <String Value="Virginia" />
          <String Value="West Virginia" />
        </Facet>
        <Facet Name="Canada">
          <String Value="Quebec" />
        </Facet>
        <Facet Name="Takhtajan Zones">
          <String Value="Atlantic and Gulf Coastal Plain Province (3b.)||North American Prairies Province (3c.)||Appalachian Province (3a.)" />
        </Facet>
        <Facet Name="Carex Section">
          <String Value="Vesicariae" />
        </Facet>
        <Facet Name="Culm height max (cm)">
          <Number Value="65" />
        </Facet>
        <Facet Name="Blade width max (mm)">
          <Number Value="5" />
        </Facet>
        <Facet Name="Inflorescence  type">
          <String Value="racemose" />
        </Facet>
        <Facet Name="Proximal spike sexuality">
          <String Value="pistillate" />
        </Facet>
        <Facet Name="Terminal spike sexuality">
          <String Value="staminate" />
        </Facet>
        <Facet Name="Stigma branch number">
          <Number Value="3" />
        </Facet>
        <Facet Name="Perigynium length max (mm)">
          <Number Value="7.6" />
        </Facet>
        <Facet Name="Perigynium width max (mm)">
          <Number Value="2.7" />
        </Facet>
        <Facet Name="Perigynium in x-section">
          <String Value="circular to sub-circular" />
          <String Value="trigonous" />
        </Facet>
        <Facet Name="Achene length max (mm)">
          <Number Value="1.7" />
        </Facet>
        <Facet Name="Achene shape in cross section">
          <String Value="trigonous" />
        </Facet>
        <Facet Name="Style: deciduous or persistent">
          <String Value="persistent" />
        </Facet>
        <Facet Name="Image by">
          <String Value="Mackenzie, K. K." />
        </Facet>
        <Facet Name="Image type">
          <String Value="line drawing" />
        </Facet>
      </Facets>
    </Item>
    <Item Id="38" Img="#38" Name="Carex baltzellii">
      <Description>
Copyright New York Botanical Garden Press - used with permission</Description>
      <Facets>
        <Facet Name="Genus">
          <String Value="Carex" />
        </Facet>
        <Facet Name="Item">
          <String Value="taxon" />
        </Facet>
        <Facet Name="Species">
          <String Value="Carex baltzellii" />
        </Facet>
        <Facet Name="Country">
          <String Value="United States" />
        </Facet>
        <Facet Name="U.S. State">
          <String Value="Alabama" />
          <String Value="Florida" />
          <String Value="Georgia" />
          <String Value="Mississippi" />
        </Facet>
        <Facet Name="Takhtajan Zones">
          <String Value="Atlantic and Gulf Coastal Plain Province (3b.)||West Indian Province (23b.)" />
        </Facet>
        <Facet Name="Carex Section">
          <String Value="Pictae" />
        </Facet>
        <Facet Name="Culm height max (cm)">
          <Number Value="40" />
        </Facet>
        <Facet Name="Blade width max (mm)">
          <Number Value="8" />
        </Facet>
        <Facet Name="Inflorescence  type">
          <String Value="racemose" />
        </Facet>
        <Facet Name="Proximal spike sexuality">
          <String Value="androgynous" />
          <String Value="pistillate" />
        </Facet>
        <Facet Name="Terminal spike sexuality">
          <String Value="androgynous" />
          <String Value="staminate" />
        </Facet>
        <Facet Name="Stigma branch number">
          <Number Value="3" />
        </Facet>
        <Facet Name="Perigynium length max (mm)">
          <Number Value="5" />
        </Facet>
        <Facet Name="Perigynium width max (mm)">
          <Number Value="1.5" />
        </Facet>
        <Facet Name="Perigynium in x-section">
          <String Value="circular to sub-circular" />
          <String Value="trigonous" />
        </Facet>
        <Facet Name="Achene length max (mm)">
          <Number Value="3.3" />
        </Facet>
        <Facet Name="Achene shape in cross section">
          <String Value="trigonous" />
        </Facet>
        <Facet Name="Style: deciduous or persistent">
          <String Value="deciduous" />
        </Facet>
        <Facet Name="Image by">
          <String Value="Mackenzie, K. K." />
        </Facet>
        <Facet Name="Image type">
          <String Value="line drawing" />
        </Facet>
      </Facets>
    </Item>
    <Item Id="39" Img="#39" Name="Carex barrattii">
      <Description>
Copyright New York Botanical Garden Press - used with permission</Description>
      <Facets>
        <Facet Name="Genus">
          <String Value="Carex" />
        </Facet>
        <Facet Name="Item">
          <String Value="taxon" />
        </Facet>
        <Facet Name="Species">
          <String Value="Carex barrattii" />
        </Facet>
        <Facet Name="Country">
          <String Value="United States" />
        </Facet>
        <Facet Name="U.S. State">
          <String Value="Alabama" />
          <String Value="Connecticut" />
          <String Value="Delaware" />
          <String Value="Maryland" />
          <String Value="New Jersey" />
          <String Value="New York" />
          <String Value="North Carolina" />
          <String Value="Pennsylvania" />
          <String Value="South Carolina" />
          <String Value="Tennessee" />
          <String Value="Virginia" />
        </Facet>
        <Facet Name="Takhtajan Zones">
          <String Value="Atlantic and Gulf Coastal Plain Province (3b.)||Appalachian Province (3a.)" />
        </Facet>
        <Facet Name="Carex Section">
          <String Value="Limosae" />
        </Facet>
        <Facet Name="Culm height max (cm)">
          <Number Value="90" />
        </Facet>
        <Facet Name="Blade width max (mm)">
          <Number Value="5" />
        </Facet>
        <Facet Name="Inflorescence  type">
          <String Value="racemose" />
        </Facet>
        <Facet Name="Proximal spike sexuality">
          <String Value="androgynous" />
          <String Value="pistillate" />
        </Facet>
        <Facet Name="Terminal spike sexuality">
          <String Value="gynecandrous" />
          <String Value="staminate" />
        </Facet>
        <Facet Name="Stigma branch number">
          <Number Value="3" />
        </Facet>
        <Facet Name="Perigynium length max (mm)">
          <Number Value="3.5" />
        </Facet>
        <Facet Name="Perigynium width max (mm)">
          <Number Value="2" />
        </Facet>
        <Facet Name="Perigynium in x-section">
          <String Value="circular to sub-circular" />
          <String Value="trigonous" />
        </Facet>
        <Facet Name="Achene length max (mm)">
          <Number Value="2.2" />
        </Facet>
        <Facet Name="Achene shape in cross section">
          <String Value="trigonous" />
        </Facet>
        <Facet Name="Style: deciduous or persistent">
          <String Value="deciduous" />
          <String Value="persistent" />
        </Facet>
        <Facet Name="Image by">
          <String Value="Mackenzie, K. K." />
        </Facet>
        <Facet Name="Image type">
          <String Value="line drawing" />
        </Facet>
      </Facets>
    </Item>
    <Item Id="40" Img="#40" Name="Carex barbarae">
      <Description>
Copyright New York Botanical Garden Press - used with permission</Description>
      <Facets>
        <Facet Name="Genus">
          <String Value="Carex" />
        </Facet>
        <Facet Name="Item">
          <String Value="taxon" />
        </Facet>
        <Facet Name="Species">
          <String Value="Carex barbarae" />
        </Facet>
        <Facet Name="Country">
          <String Value="United States" />
        </Facet>
        <Facet Name="U.S. State">
          <String Value="California" />
          <String Value="Oregon" />
        </Facet>
        <Facet Name="Takhtajan Zones">
          <String Value="Californian Province (9b.)||Great Basin Province (9a.)||Sonoran Province (9c.)||Vancouverian Province (4a.)" />
        </Facet>
        <Facet Name="Carex Section">
          <String Value="Phacocytis" />
        </Facet>
        <Facet Name="Culm height max (cm)">
          <Number Value="110" />
        </Facet>
        <Facet Name="Blade width max (mm)">
          <Number Value="8" />
        </Facet>
        <Facet Name="Inflorescence  type">
          <String Value="racemose" />
        </Facet>
        <Facet Name="Proximal spike sexuality">
          <String Value="androgynous" />
          <String Value="pistillate" />
        </Facet>
        <Facet Name="Terminal spike sexuality">
          <String Value="staminate" />
        </Facet>
        <Facet Name="Stigma branch number">
          <Number Value="2" />
        </Facet>
        <Facet Name="Perigynium length max (mm)">
          <Number Value="4" />
        </Facet>
        <Facet Name="Perigynium width max (mm)">
          <Number Value="2.5" />
        </Facet>
        <Facet Name="Perigynium in x-section">
          <String Value="biconvex" />
          <String Value="planoconvex" />
        </Facet>
        <Facet Name="Achene length max (mm)">
          <Number Value="2" />
        </Facet>
        <Facet Name="Achene width max (mm)">
          <Number Value="1.7" />
        </Facet>
        <Facet Name="Achene shape in cross section">
          <String Value="biconvex to elliptic" />
        </Facet>
        <Facet Name="Style: deciduous or persistent">
          <String Value="deciduous" />
        </Facet>
        <Facet Name="Image by">
          <String Value="Mackenzie, K. K." />
        </Facet>
        <Facet Name="Image type">
          <String Value="line drawing" />
        </Facet>
      </Facets>
    </Item>
    <Item Id="41" Img="#41" Name="Carex bebbii">
      <Description>
Copyright New York Botanical Garden Press - used with permission</Description>
      <Facets>
        <Facet Name="Genus">
          <String Value="Carex" />
        </Facet>
        <Facet Name="Item">
          <String Value="taxon" />
        </Facet>
        <Facet Name="Species">
          <String Value="Carex bebbii" />
        </Facet>
        <Facet Name="Country">
          <String Value="Canada" />
          <String Value="United States" />
        </Facet>
        <Facet Name="U.S. State">
          <String Value="Alaska" />
          <String Value="Colorado" />
          <String Value="Connecticut" />
          <String Value="Idaho" />
          <String Value="Illinois" />
          <String Value="Indiana" />
          <String Value="Iowa" />
          <String Value="Maine" />
          <String Value="Massachusetts" />
          <String Value="Michigan" />
          <String Value="Minnesota" />
          <String Value="Montana" />
          <String Value="Nebraska" />
          <String Value="Nevada" />
          <String Value="New Hampshire" />
          <String Value="New Jersey" />
          <String Value="New York" />
          <String Value="North Dakota" />
          <String Value="Ohio" />
          <String Value="Oregon" />
          <String Value="Pennsylvania" />
          <String Value="South Dakota" />
          <String Value="Utah" />
          <String Value="Vermont" />
          <String Value="Washington" />
          <String Value="Wisconsin" />
          <String Value="Wyoming" />
        </Facet>
        <Facet Name="Canada">
          <String Value="British Colombia" />
          <String Value="New Brunswick" />
          <String Value="Newfoundland and Labrador" />
          <String Value="Northwest Territories" />
          <String Value="Nova Scotia" />
          <String Value="Ontario" />
          <String Value="Quebec" />
          <String Value="Saskatchewan" />
          <String Value="Alberta" />
          <String Value="Manitoba" />
        </Facet>
        <Facet Name="Takhtajan Zones">
          <String Value="Canadian Province (1b.)||Great Basin Province (9a.)||North American Prairies Province (3c.)||Rocky Mountain Province (4b.)||Vancouverian Province (4a.)||Appalachian Province (3a.)||Arctic Province (1a.)" />
        </Facet>
        <Facet Name="Carex Section">
          <String Value="Ovales" />
        </Facet>
        <Facet Name="Culm height max (cm)">
          <Number Value="90" />
        </Facet>
        <Facet Name="Blade width max (mm)">
          <Number Value="4.2" />
        </Facet>
        <Facet Name="Inflorescence  type">
          <String Value="racemose" />
        </Facet>
        <Facet Name="Proximal spike sexuality">
          <String Value="gynecandrous" />
          <String Value="pistillate" />
        </Facet>
        <Facet Name="Terminal spike sexuality">
          <String Value="gynecandrous" />
        </Facet>
        <Facet Name="Stigma branch number">
          <Number Value="2" />
        </Facet>
        <Facet Name="Perigynium length max (mm)">
          <Number Value="3.8" />
        </Facet>
        <Facet Name="Perigynium width max (mm)">
          <Number Value="2" />
        </Facet>
        <Facet Name="Perigynium in x-section">
          <String Value="planoconvex" />
        </Facet>
        <Facet Name="Achene length max (mm)">
          <Number Value="1.3" />
        </Facet>
        <Facet Name="Achene width max (mm)">
          <Number Value="0.9" />
        </Facet>
        <Facet Name="Achene shape in cross section">
          <String Value="biconvex to elliptic" />
        </Facet>
        <Facet Name="Style: deciduous or persistent">
          <String Value="deciduous" />
        </Facet>
        <Facet Name="Image by">
          <String Value="Mackenzie, K. K." />
        </Facet>
        <Facet Name="Image type">
          <String Value="line drawing" />
        </Facet>
      </Facets>
    </Item>
    <Item Id="42" Img="#42" Name="Carex bicknellii">
      <Description>
Copyright New York Botanical Garden Press - used with permission</Description>
      <Facets>
        <Facet Name="Genus">
          <String Value="Carex" />
        </Facet>
        <Facet Name="Item">
          <String Value="taxon" />
        </Facet>
        <Facet Name="Species">
          <String Value="Carex bicknellii" />
        </Facet>
        <Facet Name="Country">
          <String Value="Canada" />
          <String Value="United States" />
        </Facet>
        <Facet Name="U.S. State">
          <String Value="Arkansas" />
          <String Value="Connecticut" />
          <String Value="Illinois" />
          <String Value="Indiana" />
          <String Value="Iowa" />
          <String Value="Kansas" />
          <String Value="Massachusetts" />
          <String Value="Michigan" />
          <String Value="Minnesota" />
          <String Value="Mississippi" />
          <String Value="Missouri" />
          <String Value="Nebraska" />
          <String Value="New Hampshire" />
          <String Value="New Jersey" />
          <String Value="New York" />
          <String Value="Ohio" />
          <String Value="Oklahoma" />
          <String Value="Pennsylvania" />
          <String Value="Rhode Island" />
          <String Value="South Carolina" />
          <String Value="South Dakota" />
          <String Value="Texas" />
          <String Value="Vermont" />
          <String Value="Wisconsin" />
        </Facet>
        <Facet Name="Canada">
          <String Value="Ontario" />
          <String Value="Quebec" />
          <String Value="Manitoba" />
        </Facet>
        <Facet Name="Takhtajan Zones">
          <String Value="Atlantic and Gulf Coastal Plain Province (3b.)||Canadian Province (1b.)||North American Prairies Province (3c.)||Appalachian Province (3a.)||Arctic Province (1a.)" />
        </Facet>
        <Facet Name="Carex Section">
          <String Value="Ovales" />
        </Facet>
        <Facet Name="Culm height max (cm)">
          <Number Value="110" />
        </Facet>
        <Facet Name="Blade width max (mm)">
          <Number Value="5" />
        </Facet>
        <Facet Name="Inflorescence  type">
          <String Value="racemose" />
        </Facet>
        <Facet Name="Proximal spike sexuality">
          <String Value="gynecandrous" />
          <String Value="pistillate" />
        </Facet>
        <Facet Name="Terminal spike sexuality">
          <String Value="gynecandrous" />
        </Facet>
        <Facet Name="Stigma branch number">
          <Number Value="2" />
        </Facet>
        <Facet Name="Perigynium length max (mm)">
          <Number Value="7.1" />
        </Facet>
        <Facet Name="Perigynium width max (mm)">
          <Number Value="4.2" />
        </Facet>
        <Facet Name="Perigynium in x-section">
          <String Value="planoconvex" />
        </Facet>
        <Facet Name="Achene length max (mm)">
          <Number Value="2.2" />
        </Facet>
        <Facet Name="Achene width max (mm)">
          <Number Value="1.6" />
        </Facet>
        <Facet Name="Achene shape in cross section">
          <String Value="biconvex to elliptic" />
        </Facet>
        <Facet Name="Style: deciduous or persistent">
          <String Value="deciduous" />
        </Facet>
        <Facet Name="Image by">
          <String Value="Mackenzie, K. K." />
        </Facet>
        <Facet Name="Image type">
          <String Value="line drawing" />
        </Facet>
      </Facets>
    </Item>
    <Item Id="43" Img="#43" Name="Carex bella">
      <Description>
Copyright New York Botanical Garden Press - used with permission</Description>
      <Facets>
        <Facet Name="Genus">
          <String Value="Carex" />
        </Facet>
        <Facet Name="Item">
          <String Value="taxon" />
        </Facet>
        <Facet Name="Species">
          <String Value="Carex bella" />
        </Facet>
        <Facet Name="Country">
          <String Value="United States" />
          <String Value="Mexico" />
        </Facet>
        <Facet Name="U.S. State">
          <String Value="Arizona" />
          <String Value="Colorado" />
          <String Value="Nevada" />
          <String Value="New Mexico" />
          <String Value="South Dakota" />
          <String Value="Utah" />
        </Facet>
        <Facet Name="Takhtajan Zones">
          <String Value="Californian Province (9b.)||Great Basin Province (9a.)||North American Prairies Province (3c.)||Rocky Mountain Province (4b.)||Sonoran Province (9c.)" />
        </Facet>
        <Facet Name="Carex Section">
          <String Value="Racemosae" />
        </Facet>
        <Facet Name="Culm height max (cm)">
          <Number Value="55" />
        </Facet>
        <Facet Name="Blade width max (mm)">
          <Number Value="6" />
        </Facet>
        <Facet Name="Inflorescence  type">
          <String Value="racemose" />
        </Facet>
        <Facet Name="Proximal spike sexuality">
          <String Value="gynecandrous" />
          <String Value="pistillate" />
        </Facet>
        <Facet Name="Terminal spike sexuality">
          <String Value="gynecandrous" />
        </Facet>
        <Facet Name="Stigma branch number">
          <Number Value="3" />
        </Facet>
        <Facet Name="Perigynium length max (mm)">
          <Number Value="4" />
        </Facet>
        <Facet Name="Perigynium width max (mm)">
          <Number Value="2" />
        </Facet>
        <Facet Name="Perigynium in x-section">
          <String Value="biconvex" />
          <String Value="circular to sub-circular" />
          <String Value="planoconvex" />
        </Facet>
        <Facet Name="Achene length max (mm)">
          <Number Value="2.4" />
        </Facet>
        <Facet Name="Achene shape in cross section">
          <String Value="trigonous" />
        </Facet>
        <Facet Name="Style: deciduous or persistent">
          <String Value="deciduous" />
        </Facet>
        <Facet Name="Image by">
          <String Value="Mackenzie, K. K." />
        </Facet>
        <Facet Name="Image type">
          <String Value="line drawing" />
        </Facet>
      </Facets>
    </Item>
    <Item Id="44" Img="#44" Name="Carex bicolor">
      <Description>
Copyright New York Botanical Garden Press - used with permission</Description>
      <Facets>
        <Facet Name="Genus">
          <String Value="Carex" />
        </Facet>
        <Facet Name="Item">
          <String Value="taxon" />
        </Facet>
        <Facet Name="Species">
          <String Value="Carex bicolor" />
        </Facet>
        <Facet Name="Country">
          <String Value="Canada" />
          <String Value="United States" />
        </Facet>
        <Facet Name="U.S. State">
          <String Value="Alaska" />
        </Facet>
        <Facet Name="Canada">
          <String Value="British Colombia" />
          <String Value="Newfoundland and Labrador" />
          <String Value="Northwest Territories" />
          <String Value="Nunavat" />
          <String Value="Ontario" />
          <String Value="Quebec" />
          <String Value="Saskatchewan" />
          <String Value="Yukon" />
          <String Value="Alberta" />
          <String Value="Manitoba" />
        </Facet>
        <Facet Name="Takhtajan Zones">
          <String Value="Canadian Province (1b.)||Rocky Mountain Province (4b.)||Vancouverian Province (4a.)||Arctic Province (1a.)" />
        </Facet>
        <Facet Name="Carex Section">
          <String Value="Bicolores" />
        </Facet>
        <Facet Name="Culm height max (cm)">
          <Number Value="20" />
        </Facet>
        <Facet Name="Blade width max (mm)">
          <Number Value="2.5" />
        </Facet>
        <Facet Name="Inflorescence  type">
          <String Value="racemose" />
        </Facet>
        <Facet Name="Proximal spike sexuality">
          <String Value="pistillate" />
        </Facet>
        <Facet Name="Terminal spike sexuality">
          <String Value="gynecandrous" />
        </Facet>
        <Facet Name="Stigma branch number">
          <Number Value="2" />
        </Facet>
        <Facet Name="Perigynium length max (mm)">
          <Number Value="3" />
        </Facet>
        <Facet Name="Perigynium width max (mm)">
          <Number Value="1.8" />
        </Facet>
        <Facet Name="Perigynium in x-section">
          <String Value="biconvex" />
          <String Value="circular to sub-circular" />
        </Facet>
        <Facet Name="Achene length max (mm)">
          <Number Value="2" />
        </Facet>
        <Facet Name="Achene width max (mm)">
          <Number Value="1.6" />
        </Facet>
        <Facet Name="Achene shape in cross section">
          <String Value="biconvex to elliptic" />
        </Facet>
        <Facet Name="Style: deciduous or persistent">
          <String Value="deciduous" />
        </Facet>
        <Facet Name="Image by">
          <String Value="Mackenzie, K. K." />
        </Facet>
        <Facet Name="Image type">
          <String Value="line drawing" />
        </Facet>
      </Facets>
    </Item>
    <Item Id="45" Img="#45" Name="Carex biltmoreana">
      <Description>
Copyright New York Botanical Garden Press - used with permission</Description>
      <Facets>
        <Facet Name="Genus">
          <String Value="Carex" />
        </Facet>
        <Facet Name="Item">
          <String Value="taxon" />
        </Facet>
        <Facet Name="Species">
          <String Value="Carex biltmoreana" />
        </Facet>
        <Facet Name="Country">
          <String Value="United States" />
        </Facet>
        <Facet Name="U.S. State">
          <String Value="Georgia" />
          <String Value="North Carolina" />
          <String Value="South Carolina" />
        </Facet>
        <Facet Name="Takhtajan Zones">
          <String Value="Atlantic and Gulf Coastal Plain Province (3b.)||Appalachian Province (3a.)" />
        </Facet>
        <Facet Name="Carex Section">
          <String Value="Paniceae" />
        </Facet>
        <Facet Name="Culm height max (cm)">
          <Number Value="75" />
        </Facet>
        <Facet Name="Blade width max (mm)">
          <Number Value="6" />
        </Facet>
        <Facet Name="Inflorescence  type">
          <String Value="racemose" />
        </Facet>
        <Facet Name="Proximal spike sexuality">
          <String Value="pistillate" />
        </Facet>
        <Facet Name="Terminal spike sexuality">
          <String Value="staminate" />
        </Facet>
        <Facet Name="Stigma branch number">
          <Number Value="3" />
        </Facet>
        <Facet Name="Perigynium length max (mm)">
          <Number Value="3.5" />
        </Facet>
        <Facet Name="Perigynium width max (mm)">
          <Number Value="2.3" />
        </Facet>
        <Facet Name="Perigynium in x-section">
          <String Value="circular to sub-circular" />
          <String Value="trigonous" />
        </Facet>
        <Facet Name="Achene length max (mm)">
          <Number Value="2.5" />
        </Facet>
        <Facet Name="Achene width max (mm)">
          <Number Value="1.6" />
        </Facet>
        <Facet Name="Achene shape in cross section">
          <String Value="trigonous" />
        </Facet>
        <Facet Name="Style: deciduous or persistent">
          <String Value="deciduous" />
        </Facet>
        <Facet Name="Image by">
          <String Value="Mackenzie, K. K." />
        </Facet>
        <Facet Name="Image type">
          <String Value="line drawing" />
        </Facet>
      </Facets>
    </Item>
    <Item Id="46" Img="#46" Name="Carex blanda">
      <Description>
Copyright New York Botanical Garden Press - used with permission</Description>
      <Facets>
        <Facet Name="Genus">
          <String Value="Carex" />
        </Facet>
        <Facet Name="Item">
          <String Value="taxon" />
        </Facet>
        <Facet Name="Species">
          <String Value="Carex blanda" />
        </Facet>
        <Facet Name="Country">
          <String Value="Canada" />
          <String Value="United States" />
        </Facet>
        <Facet Name="U.S. State">
          <String Value="Alabama" />
          <String Value="Arkansas" />
          <String Value="Colorado" />
          <String Value="Connecticut" />
          <String Value="Delaware" />
          <String Value="Florida" />
          <String Value="Georgia" />
          <String Value="Illinois" />
          <String Value="Indiana" />
          <String Value="Iowa" />
          <String Value="Kansas" />
          <String Value="Kentucky" />
          <String Value="Louisiana" />
          <String Value="Maine" />
          <String Value="Maryland" />
          <String Value="Massachusetts" />
          <String Value="Michigan" />
          <String Value="Minnesota" />
          <String Value="Mississippi" />
          <String Value="Missouri" />
          <String Value="Nebraska" />
          <String Value="New Hampshire" />
          <String Value="New Jersey" />
          <String Value="New Mexico" />
          <String Value="New York" />
          <String Value="North Carolina" />
          <String Value="North Dakota" />
          <String Value="Ohio" />
          <String Value="Oklahoma" />
          <String Value="Pennsylvania" />
          <String Value="Rhode Island" />
          <String Value="South Carolina" />
          <String Value="South Dakota" />
          <String Value="Tennessee" />
          <String Value="Texas" />
          <String Value="Vermont" />
          <String Value="Virginia" />
          <String Value="West Virginia" />
          <String Value="Wisconsin" />
          <String Value="Wyoming" />
        </Facet>
        <Facet Name="Canada">
          <String Value="Ontario" />
          <String Value="Quebec" />
          <String Value="Manitoba" />
        </Facet>
        <Facet Name="Takhtajan Zones">
          <String Value="Atlantic and Gulf Coastal Plain Province (3b.)||Canadian Province (1b.)||North American Prairies Province (3c.)||Rocky Mountain Province (4b.)||Sonoran Province (9c.)||Appalachian Province (3a.)||Arctic Province (1a.)" />
        </Facet>
        <Facet Name="Carex Section">
          <String Value="Laxiflorae" />
        </Facet>
        <Facet Name="Culm height max (cm)">
          <Number Value="53" />
        </Facet>
        <Facet Name="Blade width max (mm)">
          <Number Value="10" />
        </Facet>
        <Facet Name="Inflorescence  type">
          <String Value="racemose" />
        </Facet>
        <Facet Name="Proximal spike sexuality">
          <String Value="pistillate" />
        </Facet>
        <Facet Name="Terminal spike sexuality">
          <String Value="staminate" />
        </Facet>
        <Facet Name="Stigma branch number">
          <Number Value="3" />
        </Facet>
        <Facet Name="Perigynium length max (mm)">
          <Number Value="4.1" />
        </Facet>
        <Facet Name="Perigynium width max (mm)">
          <Number Value="2.2" />
        </Facet>
        <Facet Name="Perigynium in x-section">
          <String Value="circular to sub-circular" />
          <String Value="trigonous" />
        </Facet>
        <Facet Name="Achene length max (mm)">
          <Number Value="3.2" />
        </Facet>
        <Facet Name="Achene width max (mm)">
          <Number Value="1.8" />
        </Facet>
        <Facet Name="Achene shape in cross section">
          <String Value="trigonous" />
        </Facet>
        <Facet Name="Style: deciduous or persistent">
          <String Value="deciduous" />
        </Facet>
        <Facet Name="Image by">
          <String Value="Mackenzie, K. K." />
        </Facet>
        <Facet Name="Image type">
          <String Value="line drawing" />
        </Facet>
      </Facets>
    </Item>
    <Item Id="47" Img="#47" Name="Carex bolanderi">
      <Description>
Copyright New York Botanical Garden Press - used with permission</Description>
      <Facets>
        <Facet Name="Genus">
          <String Value="Carex" />
        </Facet>
        <Facet Name="Item">
          <String Value="taxon" />
        </Facet>
        <Facet Name="Species">
          <String Value="Carex bolanderi" />
        </Facet>
        <Facet Name="Country">
          <String Value="Canada" />
          <String Value="United States" />
          <String Value="Mexico" />
        </Facet>
        <Facet Name="U.S. State">
          <String Value="Arizona" />
          <String Value="California" />
          <String Value="Idaho" />
          <String Value="Montana" />
          <String Value="Nevada" />
          <String Value="New Mexico" />
          <String Value="Oregon" />
          <String Value="Utah" />
          <String Value="Washington" />
        </Facet>
        <Facet Name="Canada">
          <String Value="British Colombia" />
        </Facet>
        <Facet Name="Takhtajan Zones">
          <String Value="Californian Province (9b.)||Great Basin Province (9a.)||Rocky Mountain Province (4b.)||Sonoran Province (9c.)||Vancouverian Province (4a.)" />
        </Facet>
        <Facet Name="Carex Section">
          <String Value="Deweyanae" />
        </Facet>
        <Facet Name="Culm height max (cm)">
          <Number Value="115" />
        </Facet>
        <Facet Name="Blade width max (mm)">
          <Number Value="5.9" />
        </Facet>
        <Facet Name="Inflorescence  type">
          <String Value="racemose" />
        </Facet>
        <Facet Name="Proximal spike sexuality">
          <String Value="gynecandrous" />
          <String Value="pistillate" />
        </Facet>
        <Facet Name="Terminal spike sexuality">
          <String Value="gynecandrous" />
          <String Value="pistillate" />
        </Facet>
        <Facet Name="Stigma branch number">
          <Number Value="2" />
        </Facet>
        <Facet Name="Perigynium length max (mm)">
          <Number Value="5.2" />
        </Facet>
        <Facet Name="Perigynium width max (mm)">
          <Number Value="1.4" />
        </Facet>
        <Facet Name="Perigynium in x-section">
          <String Value="planoconvex" />
        </Facet>
        <Facet Name="Achene length max (mm)">
          <Number Value="2.1" />
        </Facet>
        <Facet Name="Achene width max (mm)">
          <Number Value="1.3" />
        </Facet>
        <Facet Name="Achene shape in cross section">
          <String Value="biconvex to elliptic" />
          <String Value="trigonous" />
        </Facet>
        <Facet Name="Style: deciduous or persistent">
          <String Value="deciduous" />
        </Facet>
        <Facet Name="Image by">
          <String Value="Mackenzie, K. K." />
        </Facet>
        <Facet Name="Image type">
          <String Value="line drawing" />
        </Facet>
      </Facets>
    </Item>
    <Item Id="48" Img="#48" Name="Carex boliviensis">
      <Description>
Copyright New York Botanical Garden Press - used with permission</Description>
      <Facets>
        <Facet Name="Genus">
          <String Value="Carex" />
        </Facet>
        <Facet Name="Item">
          <String Value="taxon" />
        </Facet>
        <Facet Name="Species">
          <String Value="Carex boliviensis" />
        </Facet>
        <Facet Name="Country">
          <String Value="Mexico" />
        </Facet>
        <Facet Name="Takhtajan Zones">
          <String Value="Central American Province (23a.)" />
        </Facet>
        <Facet Name="Carex Section">
          <String Value="Porocystis" />
        </Facet>
        <Facet Name="Culm height max (cm)">
          <Number Value="87" />
        </Facet>
        <Facet Name="Blade width max (mm)">
          <Number Value="3.8" />
        </Facet>
        <Facet Name="Inflorescence  type">
          <String Value="racemose" />
        </Facet>
        <Facet Name="Proximal spike sexuality">
          <String Value="pistillate" />
        </Facet>
        <Facet Name="Terminal spike sexuality">
          <String Value="gynecandrous" />
        </Facet>
        <Facet Name="Stigma branch number">
          <Number Value="3" />
        </Facet>
        <Facet Name="Perigynium length max (mm)">
          <Number Value="4.6" />
        </Facet>
        <Facet Name="Perigynium width max (mm)">
          <Number Value="1.8" />
        </Facet>
        <Facet Name="Perigynium in x-section">
          <String Value="planoconvex" />
          <String Value="trigonous" />
        </Facet>
        <Facet Name="Achene length max (mm)">
          <Number Value="2.6" />
        </Facet>
        <Facet Name="Achene width max (mm)">
          <Number Value="1.5" />
        </Facet>
        <Facet Name="Achene shape in cross section">
          <String Value="trigonous" />
        </Facet>
        <Facet Name="Style: deciduous or persistent">
          <String Value="deciduous" />
        </Facet>
        <Facet Name="Image by">
          <String Value="Mackenzie, K. K." />
        </Facet>
        <Facet Name="Image type">
          <String Value="line drawing" />
        </Facet>
      </Facets>
    </Item>
    <Item Id="49" Img="#49" Name="Carex bonanzensis">
      <Description>
Copyright New York Botanical Garden Press - used with permission</Description>
      <Facets>
        <Facet Name="Genus">
          <String Value="Carex" />
        </Facet>
        <Facet Name="Item">
          <String Value="taxon" />
        </Facet>
        <Facet Name="Species">
          <String Value="Carex bonanzensis" />
        </Facet>
        <Facet Name="Country">
          <String Value="Canada" />
          <String Value="United States" />
        </Facet>
        <Facet Name="U.S. State">
          <String Value="Alaska" />
        </Facet>
        <Facet Name="Canada">
          <String Value="Northwest Territories" />
          <String Value="Yukon" />
        </Facet>
        <Facet Name="Takhtajan Zones">
          <String Value="Canadian Province (1b.)||Vancouverian Province (4a.)||Arctic Province (1a.)" />
        </Facet>
        <Facet Name="Carex Section">
          <String Value="Glarosae" />
        </Facet>
        <Facet Name="Culm height max (cm)">
          <Number Value="50" />
        </Facet>
        <Facet Name="Blade width max (mm)">
          <Number Value="3" />
        </Facet>
        <Facet Name="Inflorescence  type">
          <String Value="racemose" />
        </Facet>
        <Facet Name="Proximal spike sexuality">
          <String Value="gynecandrous" />
          <String Value="pistillate" />
        </Facet>
        <Facet Name="Terminal spike sexuality">
          <String Value="gynecandrous" />
        </Facet>
        <Facet Name="Stigma branch number">
          <Number Value="2" />
        </Facet>
        <Facet Name="Perigynium length max (mm)">
          <Number Value="2" />
        </Facet>
        <Facet Name="Perigynium width max (mm)">
          <Number Value="1.2" />
        </Facet>
        <Facet Name="Perigynium in x-section">
          <String Value="planoconvex" />
        </Facet>
        <Facet Name="Achene length max (mm)">
          <Number Value="1.25" />
        </Facet>
        <Facet Name="Achene width max (mm)">
          <Number Value="1" />
        </Facet>
        <Facet Name="Achene shape in cross section">
          <String Value="biconvex to elliptic" />
        </Facet>
        <Facet Name="Style: deciduous or persistent">
          <String Value="deciduous" />
        </Facet>
        <Facet Name="Image by">
          <String Value="Mackenzie, K. K." />
        </Facet>
        <Facet Name="Image type">
          <String Value="line drawing" />
        </Facet>
      </Facets>
    </Item>
    <Item Id="50" Img="#50" Name="Carex brainerdii">
      <Description>
Copyright New York Botanical Garden Press - used with permission</Description>
      <Facets>
        <Facet Name="Genus">
          <String Value="Carex" />
        </Facet>
        <Facet Name="Item">
          <String Value="taxon" />
        </Facet>
        <Facet Name="Species">
          <String Value="Carex brainerdii" />
        </Facet>
        <Facet Name="Country">
          <String Value="United States" />
        </Facet>
        <Facet Name="U.S. State">
          <String Value="California" />
          <String Value="Oregon" />
        </Facet>
        <Facet Name="Takhtajan Zones">
          <String Value="Californian Province (9b.)||Great Basin Province (9a.)||Vancouverian Province (4a.)" />
        </Facet>
        <Facet Name="Carex Section">
          <String Value="Acrocystis" />
        </Facet>
        <Facet Name="Culm height max (cm)">
          <Number Value="34" />
        </Facet>
        <Facet Name="Blade width max (mm)">
          <Number Value="3.8" />
        </Facet>
        <Facet Name="Inflorescence  type">
          <String Value="racemose" />
        </Facet>
        <Facet Name="Proximal spike sexuality">
          <String Value="pistillate" />
        </Facet>
        <Facet Name="Terminal spike sexuality">
          <String Value="staminate" />
        </Facet>
        <Facet Name="Stigma branch number">
          <Number Value="3" />
        </Facet>
        <Facet Name="Perigynium length max (mm)">
          <Number Value="5.3" />
        </Facet>
        <Facet Name="Perigynium width max (mm)">
          <Number Value="2.2" />
        </Facet>
        <Facet Name="Perigynium in x-section">
          <String Value="circular to sub-circular" />
          <String Value="trigonous" />
        </Facet>
        <Facet Name="Achene length max (mm)">
          <Number Value="2.6" />
        </Facet>
        <Facet Name="Achene width max (mm)">
          <Number Value="2.1" />
        </Facet>
        <Facet Name="Achene shape in cross section">
          <String Value="trigonous" />
        </Facet>
        <Facet Name="Style: deciduous or persistent">
          <String Value="deciduous" />
        </Facet>
        <Facet Name="Image by">
          <String Value="Mackenzie, K. K." />
        </Facet>
        <Facet Name="Image type">
          <String Value="line drawing" />
        </Facet>
      </Facets>
    </Item>
    <Item Id="51" Img="#51" Name="Carex brevicaulis">
      <Description>
Copyright New York Botanical Garden Press - used with permission</Description>
      <Facets>
        <Facet Name="Genus">
          <String Value="Carex" />
        </Facet>
        <Facet Name="Item">
          <String Value="taxon" />
        </Facet>
        <Facet Name="Species">
          <String Value="Carex brevicaulis" />
        </Facet>
        <Facet Name="Country">
          <String Value="Canada" />
          <String Value="United States" />
        </Facet>
        <Facet Name="U.S. State">
          <String Value="California" />
          <String Value="Oregon" />
        </Facet>
        <Facet Name="Canada">
          <String Value="British Colombia" />
        </Facet>
        <Facet Name="Takhtajan Zones">
          <String Value="Californian Province (9b.)||Great Basin Province (9a.)||Rocky Mountain Province (4b.)||Vancouverian Province (4a.)" />
        </Facet>
        <Facet Name="Carex Section">
          <String Value="Acrocystis" />
        </Facet>
        <Facet Name="Culm height max (cm)">
          <Number Value="19" />
        </Facet>
        <Facet Name="Blade width max (mm)">
          <Number Value="3.5" />
        </Facet>
        <Facet Name="Inflorescence  type">
          <String Value="racemose" />
        </Facet>
        <Facet Name="Proximal spike sexuality">
          <String Value="pistillate" />
        </Facet>
        <Facet Name="Terminal spike sexuality">
          <String Value="staminate" />
        </Facet>
        <Facet Name="Stigma branch number">
          <Number Value="3" />
        </Facet>
        <Facet Name="Perigynium length max (mm)">
          <Number Value="4.8" />
        </Facet>
        <Facet Name="Perigynium width max (mm)">
          <Number Value="2.1" />
        </Facet>
        <Facet Name="Perigynium in x-section">
          <String Value="circular to sub-circular" />
          <String Value="trigonous" />
        </Facet>
        <Facet Name="Achene length max (mm)">
          <Number Value="2.4" />
        </Facet>
        <Facet Name="Achene width max (mm)">
          <Number Value="2" />
        </Facet>
        <Facet Name="Achene shape in cross section">
          <String Value="biconvex to elliptic" />
          <String Value="trigonous" />
        </Facet>
        <Facet Name="Style: deciduous or persistent">
          <String Value="deciduous" />
        </Facet>
        <Facet Name="Image by">
          <String Value="Mackenzie, K. K." />
        </Facet>
        <Facet Name="Image type">
          <String Value="line drawing" />
        </Facet>
      </Facets>
    </Item>
    <Item Id="52" Img="#52" Name="Carex brevior">
      <Description>
Copyright New York Botanical Garden Press - used with permission</Description>
      <Facets>
        <Facet Name="Genus">
          <String Value="Carex" />
        </Facet>
        <Facet Name="Item">
          <String Value="taxon" />
        </Facet>
        <Facet Name="Species">
          <String Value="Carex brevior" />
        </Facet>
        <Facet Name="Country">
          <String Value="Canada" />
          <String Value="United States" />
          <String Value="Mexico" />
        </Facet>
        <Facet Name="U.S. State">
          <String Value="Arizona" />
          <String Value="Arkansas" />
          <String Value="Colorado" />
          <String Value="Connecticut" />
          <String Value="Delaware" />
          <String Value="Idaho" />
          <String Value="Illinois" />
          <String Value="Indiana" />
          <String Value="Iowa" />
          <String Value="Kansas" />
          <String Value="Kentucky" />
          <String Value="Maine" />
          <String Value="Maryland" />
          <String Value="Massachusetts" />
          <String Value="Michigan" />
          <String Value="Minnesota" />
          <String Value="Mississippi" />
          <String Value="Missouri" />
          <String Value="Montana" />
          <String Value="Nebraska" />
          <String Value="New Hampshire" />
          <String Value="New Jersey" />
          <String Value="New Mexico" />
          <String Value="New York" />
          <String Value="North Dakota" />
          <String Value="Ohio" />
          <String Value="Oklahoma" />
          <String Value="Oregon" />
          <String Value="Pennsylvania" />
          <String Value="Rhode Island" />
          <String Value="South Dakota" />
          <String Value="Tennessee" />
          <String Value="Texas" />
          <String Value="Vermont" />
          <String Value="Virginia" />
          <String Value="Washington" />
          <String Value="West Virginia" />
          <String Value="Wisconsin" />
          <String Value="Wyoming" />
        </Facet>
        <Facet Name="Canada">
          <String Value="British Colombia" />
          <String Value="Ontario" />
          <String Value="Quebec" />
          <String Value="Saskatchewan" />
          <String Value="Alberta" />
          <String Value="Manitoba" />
        </Facet>
        <Facet Name="Takhtajan Zones">
          <String Value="Atlantic and Gulf Coastal Plain Province (3b.)||Canadian Province (1b.)||Great Basin Province (9a.)||North American Prairies Province (3c.)||Rocky Mountain Province (4b.)||Sonoran Province (9c.)||Vancouverian Province (4a.)||Appalachian Province (3a.)||Arctic Province (1a.)" />
        </Facet>
        <Facet Name="Carex Section">
          <String Value="Ovales" />
        </Facet>
        <Facet Name="Culm height max (cm)">
          <Number Value="120" />
        </Facet>
        <Facet Name="Blade width max (mm)">
          <Number Value="3.5" />
        </Facet>
        <Facet Name="Inflorescence  type">
          <String Value="racemose" />
        </Facet>
        <Facet Name="Proximal spike sexuality">
          <String Value="gynecandrous" />
          <String Value="pistillate" />
        </Facet>
        <Facet Name="Terminal spike sexuality">
          <String Value="gynecandrous" />
        </Facet>
        <Facet Name="Stigma branch number">
          <Number Value="2" />
        </Facet>
        <Facet Name="Perigynium length max (mm)">
          <Number Value="5.2" />
        </Facet>
        <Facet Name="Perigynium width max (mm)">
          <Number Value="3.2" />
        </Facet>
        <Facet Name="Perigynium in x-section">
          <String Value="planoconvex" />
        </Facet>
        <Facet Name="Achene length max (mm)">
          <Number Value="2.2" />
        </Facet>
        <Facet Name="Achene width max (mm)">
          <Number Value="1.8" />
        </Facet>
        <Facet Name="Achene shape in cross section">
          <String Value="biconvex to elliptic" />
        </Facet>
        <Facet Name="Style: deciduous or persistent">
          <String Value="deciduous" />
        </Facet>
        <Facet Name="Image by">
          <String Value="Mackenzie, K. K." />
        </Facet>
        <Facet Name="Image type">
          <String Value="line drawing" />
        </Facet>
      </Facets>
    </Item>
    <Item Id="53" Img="#53" Name="Carex breweri">
      <Description>
Copyright New York Botanical Garden Press - used with permission</Description>
      <Facets>
        <Facet Name="Genus">
          <String Value="Carex" />
        </Facet>
        <Facet Name="Item">
          <String Value="taxon" />
        </Facet>
        <Facet Name="Species">
          <String Value="Carex breweri" />
        </Facet>
        <Facet Name="Country">
          <String Value="Canada" />
          <String Value="United States" />
        </Facet>
        <Facet Name="U.S. State">
          <String Value="California" />
          <String Value="Nevada" />
          <String Value="Oregon" />
          <String Value="Washington" />
        </Facet>
        <Facet Name="Canada">
          <String Value="British Colombia" />
        </Facet>
        <Facet Name="Takhtajan Zones">
          <String Value="Californian Province (9b.)||Great Basin Province (9a.)||Rocky Mountain Province (4b.)||Sonoran Province (9c.)||Vancouverian Province (4a.)" />
        </Facet>
        <Facet Name="Carex Section">
          <String Value="Inflatae" />
        </Facet>
        <Facet Name="Culm height max (cm)">
          <Number Value="30" />
        </Facet>
        <Facet Name="Blade width max (mm)">
          <Number Value="1.2" />
        </Facet>
        <Facet Name="Inflorescence  type">
          <String Value="racemose" />
          <String Value="spicate" />
        </Facet>
        <Facet Name="Terminal spike sexuality">
          <String Value="androgynous" />
        </Facet>
        <Facet Name="Stigma branch number">
          <Number Value="3" />
        </Facet>
        <Facet Name="Perigynium length max (mm)">
          <Number Value="7" />
        </Facet>
        <Facet Name="Perigynium width max (mm)">
          <Number Value="4.8" />
        </Facet>
        <Facet Name="Perigynium in x-section">
          <String Value="circular to sub-circular" />
          <String Value="trigonous" />
        </Facet>
        <Facet Name="Achene length max (mm)">
          <Number Value="2.3" />
        </Facet>
        <Facet Name="Achene width max (mm)">
          <Number Value="1" />
        </Facet>
        <Facet Name="Achene shape in cross section">
          <String Value="trigonous" />
        </Facet>
        <Facet Name="Style: deciduous or persistent">
          <String Value="deciduous" />
        </Facet>
        <Facet Name="Image by">
          <String Value="Mackenzie, K. K." />
        </Facet>
        <Facet Name="Image type">
          <String Value="line drawing" />
        </Facet>
      </Facets>
    </Item>
    <Item Id="54" Img="#54" Name="Carex bromoides">
      <Description>
Copyright New York Botanical Garden Press - used with permission</Description>
      <Facets>
        <Facet Name="Genus">
          <String Value="Carex" />
        </Facet>
        <Facet Name="Item">
          <String Value="taxon" />
        </Facet>
        <Facet Name="Species">
          <String Value="Carex bromoides" />
        </Facet>
        <Facet Name="Country">
          <String Value="Canada" />
          <String Value="United States" />
          <String Value="Mexico" />
        </Facet>
        <Facet Name="U.S. State">
          <String Value="Alabama" />
          <String Value="Arkansas" />
          <String Value="Connecticut" />
          <String Value="Delaware" />
          <String Value="Florida" />
          <String Value="Georgia" />
          <String Value="Illinois" />
          <String Value="Indiana" />
          <String Value="Kentucky" />
          <String Value="Louisiana" />
          <String Value="Maine" />
          <String Value="Maryland" />
          <String Value="Massachusetts" />
          <String Value="Michigan" />
          <String Value="Minnesota" />
          <String Value="Mississippi" />
          <String Value="Missouri" />
          <String Value="New Hampshire" />
          <String Value="New Jersey" />
          <String Value="New York" />
          <String Value="North Carolina" />
          <String Value="Ohio" />
          <String Value="Pennsylvania" />
          <String Value="Rhode Island" />
          <String Value="South Carolina" />
          <String Value="Tennessee" />
          <String Value="Texas" />
          <String Value="Vermont" />
          <String Value="Virginia" />
          <String Value="West Virginia" />
          <String Value="Wisconsin" />
        </Facet>
        <Facet Name="Canada">
          <String Value="New Brunswick" />
          <String Value="Nova Scotia" />
          <String Value="Ontario" />
          <String Value="Quebec" />
        </Facet>
        <Facet Name="Takhtajan Zones">
          <String Value="Atlantic and Gulf Coastal Plain Province (3b.)||Canadian Province (1b.)||North American Prairies Province (3c.)||Sonoran Province (9c.)||Appalachian Province (3a.)||Arctic Province (1a.)" />
        </Facet>
        <Facet Name="Carex Section">
          <String Value="Deweyanae" />
        </Facet>
        <Facet Name="Culm height max (cm)">
          <Number Value="88" />
        </Facet>
        <Facet Name="Blade width max (mm)">
          <Number Value="4.4" />
        </Facet>
        <Facet Name="Inflorescence  type">
          <String Value="racemose" />
          <String Value="spicate" />
        </Facet>
        <Facet Name="Proximal spike sexuality">
          <String Value="androgynous" />
          <String Value="gynecandrous" />
          <String Value="pistillate" />
          <String Value="staminate" />
        </Facet>
        <Facet Name="Terminal spike sexuality">
          <String Value="androgynous" />
          <String Value="gynecandrous" />
        </Facet>
        <Facet Name="Stigma branch number">
          <Number Value="2" />
        </Facet>
        <Facet Name="Perigynium length max (mm)">
          <Number Value="6.7" />
        </Facet>
        <Facet Name="Perigynium width max (mm)">
          <Number Value="1.3" />
        </Facet>
        <Facet Name="Perigynium in x-section">
          <String Value="planoconvex" />
        </Facet>
        <Facet Name="Achene length max (mm)">
          <Number Value="2.2" />
        </Facet>
        <Facet Name="Achene width max (mm)">
          <Number Value="1.1" />
        </Facet>
        <Facet Name="Achene shape in cross section">
          <String Value="biconvex to elliptic" />
        </Facet>
        <Facet Name="Style: deciduous or persistent">
          <String Value="deciduous" />
        </Facet>
        <Facet Name="Image by">
          <String Value="Mackenzie, K. K." />
        </Facet>
        <Facet Name="Image type">
          <String Value="line drawing" />
        </Facet>
      </Facets>
    </Item>
    <Item Id="55" Img="#55" Name="Carex brunnescens">
      <Description>
Copyright New York Botanical Garden Press - used with permission</Description>
      <Facets>
        <Facet Name="Genus">
          <String Value="Carex" />
        </Facet>
        <Facet Name="Item">
          <String Value="taxon" />
        </Facet>
        <Facet Name="Species">
          <String Value="Carex brunnescens" />
        </Facet>
        <Facet Name="Country">
          <String Value="Canada" />
          <String Value="United States" />
        </Facet>
        <Facet Name="U.S. State">
          <String Value="Alaska" />
          <String Value="Colorado" />
          <String Value="Connecticut" />
          <String Value="Georgia" />
          <String Value="Idaho" />
          <String Value="Illinois" />
          <String Value="Indiana" />
          <String Value="Maine" />
          <String Value="Maryland" />
          <String Value="Massachusetts" />
          <String Value="Michigan" />
          <String Value="Minnesota" />
          <String Value="Montana" />
          <String Value="New Hampshire" />
          <String Value="New Jersey" />
          <String Value="New York" />
          <String Value="North Carolina" />
          <String Value="North Dakota" />
          <String Value="Ohio" />
          <String Value="Oklahoma" />
          <String Value="Oregon" />
          <String Value="Pennsylvania" />
          <String Value="Rhode Island" />
          <String Value="South Carolina" />
          <String Value="South Dakota" />
          <String Value="Tennessee" />
          <String Value="Utah" />
          <String Value="Vermont" />
          <String Value="Virginia" />
          <String Value="Washington" />
          <String Value="West Virginia" />
          <String Value="Wisconsin" />
          <String Value="Wyoming" />
        </Facet>
        <Facet Name="Canada">
          <String Value="British Colombia" />
          <String Value="New Brunswick" />
          <String Value="Newfoundland and Labrador" />
          <String Value="Northwest Territories" />
          <String Value="Nova Scotia" />
          <String Value="Nunavat" />
          <String Value="Ontario" />
          <String Value="Quebec" />
          <String Value="Saskatchewan" />
          <String Value="Yukon" />
          <String Value="Alberta" />
          <String Value="Manitoba" />
        </Facet>
        <Facet Name="Takhtajan Zones">
          <String Value="Atlantic and Gulf Coastal Plain Province (3b.)||Canadian Province (1b.)||Great Basin Province (9a.)||North American Prairies Province (3c.)||Rocky Mountain Province (4b.)||Sonoran Province (9c.)||Vancouverian Province (4a.)||Appalachian Province (3a.)||Arctic Province (1a.)" />
        </Facet>
        <Facet Name="Carex Section">
          <String Value="Glarosae" />
        </Facet>
        <Facet Name="Culm height max (cm)">
          <Number Value="90" />
        </Facet>
        <Facet Name="Blade width max (mm)">
          <Number Value="2" />
        </Facet>
        <Facet Name="Inflorescence  type">
          <String Value="racemose" />
        </Facet>
        <Facet Name="Proximal spike sexuality">
          <String Value="gynecandrous" />
          <String Value="pistillate" />
        </Facet>
        <Facet Name="Terminal spike sexuality">
          <String Value="gynecandrous" />
        </Facet>
        <Facet Name="Stigma branch number">
          <Number Value="2" />
        </Facet>
        <Facet Name="Perigynium length max (mm)">
          <Number Value="2.5" />
        </Facet>
        <Facet Name="Perigynium width max (mm)">
          <Number Value="1.5" />
        </Facet>
        <Facet Name="Perigynium in x-section">
          <String Value="planoconvex" />
        </Facet>
        <Facet Name="Achene length max (mm)">
          <Number Value="1.5" />
        </Facet>
        <Facet Name="Achene width max (mm)">
          <Number Value="1" />
        </Facet>
        <Facet Name="Achene shape in cross section">
          <String Value="biconvex to elliptic" />
        </Facet>
        <Facet Name="Style: deciduous or persistent">
          <String Value="deciduous" />
        </Facet>
        <Facet Name="Image by">
          <String Value="Mackenzie, K. K." />
        </Facet>
        <Facet Name="Image type">
          <String Value="line drawing" />
        </Facet>
      </Facets>
    </Item>
    <Item Id="56" Img="#56" Name="Carex bullata">
      <Description>
Copyright New York Botanical Garden Press - used with permission</Description>
      <Facets>
        <Facet Name="Genus">
          <String Value="Carex" />
        </Facet>
        <Facet Name="Item">
          <String Value="taxon" />
        </Facet>
        <Facet Name="Species">
          <String Value="Carex bullata" />
        </Facet>
        <Facet Name="Country">
          <String Value="Canada" />
          <String Value="United States" />
        </Facet>
        <Facet Name="U.S. State">
          <String Value="Arkansas" />
          <String Value="Connecticut" />
          <String Value="Delaware" />
          <String Value="Georgia" />
          <String Value="Maine" />
          <String Value="Maryland" />
          <String Value="Massachusetts" />
          <String Value="New Jersey" />
          <String Value="New York" />
          <String Value="North Carolina" />
          <String Value="Rhode Island" />
          <String Value="Tennessee" />
          <String Value="Virginia" />
        </Facet>
        <Facet Name="Canada">
          <String Value="Nova Scotia" />
        </Facet>
        <Facet Name="Takhtajan Zones">
          <String Value="Atlantic and Gulf Coastal Plain Province (3b.)||Canadian Province (1b.)||Appalachian Province (3a.)" />
        </Facet>
        <Facet Name="Carex Section">
          <String Value="Vesicariae" />
        </Facet>
        <Facet Name="Culm height max (cm)">
          <Number Value="85" />
        </Facet>
        <Facet Name="Blade width max (mm)">
          <Number Value="5" />
        </Facet>
        <Facet Name="Inflorescence  type">
          <String Value="racemose" />
        </Facet>
        <Facet Name="Proximal spike sexuality">
          <String Value="pistillate" />
        </Facet>
        <Facet Name="Terminal spike sexuality">
          <String Value="staminate" />
        </Facet>
        <Facet Name="Stigma branch number">
          <Number Value="3" />
        </Facet>
        <Facet Name="Perigynium length max (mm)">
          <Number Value="10.2" />
        </Facet>
        <Facet Name="Perigynium width max (mm)">
          <Number Value="3.3" />
        </Facet>
        <Facet Name="Perigynium in x-section">
          <String Value="circular to sub-circular" />
          <String Value="trigonous" />
        </Facet>
        <Facet Name="Achene length max (mm)">
          <Number Value="2.2" />
        </Facet>
        <Facet Name="Achene shape in cross section">
          <String Value="trigonous" />
        </Facet>
        <Facet Name="Style: deciduous or persistent">
          <String Value="persistent" />
        </Facet>
        <Facet Name="Image by">
          <String Value="Mackenzie, K. K." />
        </Facet>
        <Facet Name="Image type">
          <String Value="line drawing" />
        </Facet>
      </Facets>
    </Item>
    <Item Id="57" Img="#57" Name="Carex bushii">
      <Description>
Copyright New York Botanical Garden Press - used with permission</Description>
      <Facets>
        <Facet Name="Genus">
          <String Value="Carex" />
        </Facet>
        <Facet Name="Item">
          <String Value="taxon" />
        </Facet>
        <Facet Name="Species">
          <String Value="Carex bushii" />
        </Facet>
        <Facet Name="Country">
          <String Value="United States" />
        </Facet>
        <Facet Name="U.S. State">
          <String Value="Alabama" />
          <String Value="Arkansas" />
          <String Value="Connecticut" />
          <String Value="Delaware" />
          <String Value="Georgia" />
          <String Value="Illinois" />
          <String Value="Indiana" />
          <String Value="Iowa" />
          <String Value="Kansas" />
          <String Value="Kentucky" />
          <String Value="Maine" />
          <String Value="Maryland" />
          <String Value="Massachusetts" />
          <String Value="Michigan" />
          <String Value="Minnesota" />
          <String Value="Mississippi" />
          <String Value="Missouri" />
          <String Value="Nebraska" />
          <String Value="New York" />
          <String Value="North Carolina" />
          <String Value="Ohio" />
          <String Value="Oklahoma" />
          <String Value="Pennsylvania" />
          <String Value="Tennessee" />
          <String Value="Texas" />
          <String Value="Vermont" />
          <String Value="Virginia" />
          <String Value="West Virginia" />
          <String Value="Wisconsin" />
        </Facet>
        <Facet Name="Takhtajan Zones">
          <String Value="Atlantic and Gulf Coastal Plain Province (3b.)||Canadian Province (1b.)||North American Prairies Province (3c.)||Sonoran Province (9c.)||Appalachian Province (3a.)" />
        </Facet>
        <Facet Name="Carex Section">
          <String Value="Porocystis" />
        </Facet>
        <Facet Name="Culm height max (cm)">
          <Number Value="90" />
        </Facet>
        <Facet Name="Blade width max (mm)">
          <Number Value="4" />
        </Facet>
        <Facet Name="Inflorescence  type">
          <String Value="racemose" />
        </Facet>
        <Facet Name="Proximal spike sexuality">
          <String Value="pistillate" />
        </Facet>
        <Facet Name="Terminal spike sexuality">
          <String Value="gynecandrous" />
        </Facet>
        <Facet Name="Stigma branch number">
          <Number Value="3" />
        </Facet>
        <Facet Name="Perigynium length max (mm)">
          <Number Value="4" />
        </Facet>
        <Facet Name="Perigynium width max (mm)">
          <Number Value="2.1" />
        </Facet>
        <Facet Name="Perigynium in x-section">
          <String Value="circular to sub-circular" />
        </Facet>
        <Facet Name="Achene length max (mm)">
          <Number Value="2.6" />
        </Facet>
        <Facet Name="Achene width max (mm)">
          <Number Value="1.7" />
        </Facet>
        <Facet Name="Achene shape in cross section">
          <String Value="trigonous" />
        </Facet>
        <Facet Name="Style: deciduous or persistent">
          <String Value="deciduous" />
        </Facet>
        <Facet Name="Image by">
          <String Value="Mackenzie, K. K." />
        </Facet>
        <Facet Name="Image type">
          <String Value="line drawing" />
        </Facet>
      </Facets>
    </Item>
    <Item Id="58" Img="#58" Name="Carex buxbaumii">
      <Description>
Copyright New York Botanical Garden Press - used with permission</Description>
      <Facets>
        <Facet Name="Genus">
          <String Value="Carex" />
        </Facet>
        <Facet Name="Item">
          <String Value="taxon" />
        </Facet>
        <Facet Name="Species">
          <String Value="Carex buxbaumii" />
        </Facet>
        <Facet Name="Country">
          <String Value="Canada" />
          <String Value="United States" />
        </Facet>
        <Facet Name="U.S. State">
          <String Value="Alaska" />
          <String Value="Arkansas" />
          <String Value="California" />
          <String Value="Colorado" />
          <String Value="Connecticut" />
          <String Value="Delaware" />
          <String Value="Georgia" />
          <String Value="Idaho" />
          <String Value="Illinois" />
          <String Value="Indiana" />
          <String Value="Iowa" />
          <String Value="Kansas" />
          <String Value="Kentucky" />
          <String Value="Maine" />
          <String Value="Maryland" />
          <String Value="Massachusetts" />
          <String Value="Michigan" />
          <String Value="Minnesota" />
          <String Value="Missouri" />
          <String Value="Montana" />
          <String Value="Nebraska" />
          <String Value="Nevada" />
          <String Value="New Hampshire" />
          <String Value="New Jersey" />
          <String Value="New York" />
          <String Value="North Carolina" />
          <String Value="North Dakota" />
          <String Value="Ohio" />
          <String Value="Oregon" />
          <String Value="Pennsylvania" />
          <String Value="Rhode Island" />
          <String Value="South Carolina" />
          <String Value="South Dakota" />
          <String Value="Tennessee" />
          <String Value="Utah" />
          <String Value="Vermont" />
          <String Value="Virginia" />
          <String Value="Washington" />
          <String Value="West Virginia" />
          <String Value="Wisconsin" />
          <String Value="Wyoming" />
        </Facet>
        <Facet Name="Canada">
          <String Value="British Colombia" />
          <String Value="New Brunswick" />
          <String Value="Newfoundland and Labrador" />
          <String Value="Northwest Territories" />
          <String Value="Nova Scotia" />
          <String Value="Nunavat" />
          <String Value="Ontario" />
          <String Value="Quebec" />
          <String Value="Saskatchewan" />
          <String Value="Yukon" />
          <String Value="Alberta" />
          <String Value="Manitoba" />
        </Facet>
        <Facet Name="Takhtajan Zones">
          <String Value="Atlantic and Gulf Coastal Plain Province (3b.)||Californian Province (9b.)||Canadian Province (1b.)||Great Basin Province (9a.)||North American Prairies Province (3c.)||Rocky Mountain Province (4b.)||Sonoran Province (9c.)||Vancouverian Province (4a.)||Appalachian Province (3a.)||Arctic Province (1a.)" />
        </Facet>
        <Facet Name="Carex Section">
          <String Value="Racemosae" />
        </Facet>
        <Facet Name="Culm height max (cm)">
          <Number Value="75" />
        </Facet>
        <Facet Name="Blade width max (mm)">
          <Number Value="3.5" />
        </Facet>
        <Facet Name="Inflorescence  type">
          <String Value="racemose" />
        </Facet>
        <Facet Name="Proximal spike sexuality">
          <String Value="gynecandrous" />
          <String Value="pistillate" />
        </Facet>
        <Facet Name="Terminal spike sexuality">
          <String Value="gynecandrous" />
        </Facet>
        <Facet Name="Stigma branch number">
          <Number Value="3" />
        </Facet>
        <Facet Name="Perigynium length max (mm)">
          <Number Value="4" />
        </Facet>
        <Facet Name="Perigynium width max (mm)">
          <Number Value="2" />
        </Facet>
        <Facet Name="Perigynium in x-section">
          <String Value="biconvex" />
          <String Value="circular to sub-circular" />
          <String Value="trigonous" />
        </Facet>
        <Facet Name="Achene length max (mm)">
          <Number Value="2.1" />
        </Facet>
        <Facet Name="Achene width max (mm)">
          <Number Value="1.5" />
        </Facet>
        <Facet Name="Achene shape in cross section">
          <String Value="trigonous" />
        </Facet>
        <Facet Name="Style: deciduous or persistent">
          <String Value="deciduous" />
        </Facet>
        <Facet Name="Image by">
          <String Value="Mackenzie, K. K." />
        </Facet>
        <Facet Name="Image type">
          <String Value="line drawing" />
        </Facet>
      </Facets>
    </Item>
    <Item Id="59" Img="#59" Name="Carex californica">
      <Description>
Copyright New York Botanical Garden Press - used with permission</Description>
      <Facets>
        <Facet Name="Genus">
          <String Value="Carex" />
        </Facet>
        <Facet Name="Item">
          <String Value="taxon" />
        </Facet>
        <Facet Name="Species">
          <String Value="Carex californica" />
        </Facet>
        <Facet Name="Country">
          <String Value="United States" />
        </Facet>
        <Facet Name="U.S. State">
          <String Value="California" />
          <String Value="Idaho" />
          <String Value="Oregon" />
          <String Value="Washington" />
        </Facet>
        <Facet Name="Takhtajan Zones">
          <String Value="Californian Province (9b.)||Great Basin Province (9a.)||Rocky Mountain Province (4b.)||Sonoran Province (9c.)||Vancouverian Province (4a.)" />
        </Facet>
        <Facet Name="Carex Section">
          <String Value="Paniceae" />
        </Facet>
        <Facet Name="Culm height max (cm)">
          <Number Value="60" />
        </Facet>
        <Facet Name="Blade width max (mm)">
          <Number Value="5.5" />
        </Facet>
        <Facet Name="Inflorescence  type">
          <String Value="racemose" />
        </Facet>
        <Facet Name="Proximal spike sexuality">
          <String Value="androgynous" />
          <String Value="pistillate" />
        </Facet>
        <Facet Name="Terminal spike sexuality">
          <String Value="staminate" />
        </Facet>
        <Facet Name="Stigma branch number">
          <Number Value="3" />
        </Facet>
        <Facet Name="Perigynium length max (mm)">
          <Number Value="5.1" />
        </Facet>
        <Facet Name="Perigynium width max (mm)">
          <Number Value="2.3" />
        </Facet>
        <Facet Name="Perigynium in x-section">
          <String Value="circular to sub-circular" />
          <String Value="trigonous" />
        </Facet>
        <Facet Name="Achene length max (mm)">
          <Number Value="2.7" />
        </Facet>
        <Facet Name="Achene width max (mm)">
          <Number Value="2" />
        </Facet>
        <Facet Name="Achene shape in cross section">
          <String Value="trigonous" />
        </Facet>
        <Facet Name="Style: deciduous or persistent">
          <String Value="deciduous" />
        </Facet>
        <Facet Name="Image by">
          <String Value="Mackenzie, K. K." />
        </Facet>
        <Facet Name="Image type">
          <String Value="line drawing" />
        </Facet>
      </Facets>
    </Item>
    <Item Id="60" Img="#60" Name="Carex canescens">
      <Description>
Copyright New York Botanical Garden Press - used with permission</Description>
      <Facets>
        <Facet Name="Genus">
          <String Value="Carex" />
        </Facet>
        <Facet Name="Item">
          <String Value="taxon" />
        </Facet>
        <Facet Name="Species">
          <String Value="Carex canescens" />
        </Facet>
        <Facet Name="Country">
          <String Value="Canada" />
          <String Value="United States" />
        </Facet>
        <Facet Name="U.S. State">
          <String Value="Alaska" />
          <String Value="Arizona" />
          <String Value="California" />
          <String Value="Colorado" />
          <String Value="Connecticut" />
          <String Value="Delaware" />
          <String Value="Idaho" />
          <String Value="Indiana" />
          <String Value="Maine" />
          <String Value="Maryland" />
          <String Value="Massachusetts" />
          <String Value="Michigan" />
          <String Value="Minnesota" />
          <String Value="Montana" />
          <String Value="Nevada" />
          <String Value="New Hampshire" />
          <String Value="New Jersey" />
          <String Value="New Mexico" />
          <String Value="New York" />
          <String Value="Ohio" />
          <String Value="Oregon" />
          <String Value="Pennsylvania" />
          <String Value="Rhode Island" />
          <String Value="South Dakota" />
          <String Value="Utah" />
          <String Value="Vermont" />
          <String Value="Washington" />
          <String Value="West Virginia" />
          <String Value="Wisconsin" />
          <String Value="Wyoming" />
        </Facet>
        <Facet Name="Canada">
          <String Value="British Colombia" />
          <String Value="New Brunswick" />
          <String Value="Newfoundland and Labrador" />
          <String Value="Northwest Territories" />
          <String Value="Nova Scotia" />
          <String Value="Nunavat" />
          <String Value="Ontario" />
          <String Value="Quebec" />
          <String Value="Saskatchewan" />
          <String Value="Yukon" />
          <String Value="Alberta" />
          <String Value="Manitoba" />
        </Facet>
        <Facet Name="Takhtajan Zones">
          <String Value="Atlantic and Gulf Coastal Plain Province (3b.)||Californian Province (9b.)||Canadian Province (1b.)||Great Basin Province (9a.)||North American Prairies Province (3c.)||Rocky Mountain Province (4b.)||Sonoran Province (9c.)||Vancouverian Province (4a.)||Appalachian Province (3a.)||Arctic Province (1a.)" />
        </Facet>
        <Facet Name="Carex Section">
          <String Value="Glarosae" />
        </Facet>
        <Facet Name="Culm height max (cm)">
          <Number Value="90" />
        </Facet>
        <Facet Name="Blade width max (mm)">
          <Number Value="4" />
        </Facet>
        <Facet Name="Inflorescence  type">
          <String Value="racemose" />
        </Facet>
        <Facet Name="Proximal spike sexuality">
          <String Value="gynecandrous" />
          <String Value="pistillate" />
        </Facet>
        <Facet Name="Terminal spike sexuality">
          <String Value="gynecandrous" />
        </Facet>
        <Facet Name="Stigma branch number">
          <Number Value="2" />
        </Facet>
        <Facet Name="Perigynium length max (mm)">
          <Number Value="3" />
        </Facet>
        <Facet Name="Perigynium width max (mm)">
          <Number Value="1.7" />
        </Facet>
        <Facet Name="Perigynium in x-section">
          <String Value="planoconvex" />
        </Facet>
        <Facet Name="Achene length max (mm)">
          <Number Value="1.5" />
        </Facet>
        <Facet Name="Achene width max (mm)">
          <Number Value="1.3" />
        </Facet>
        <Facet Name="Achene shape in cross section">
          <String Value="biconvex to elliptic" />
        </Facet>
        <Facet Name="Style: deciduous or persistent">
          <String Value="deciduous" />
        </Facet>
        <Facet Name="Image by">
          <String Value="Mackenzie, K. K." />
        </Facet>
        <Facet Name="Image type">
          <String Value="line drawing" />
        </Facet>
      </Facets>
    </Item>
    <Item Id="61" Img="#61" Name="Carex capillaris">
      <Description>
Copyright New York Botanical Garden Press - used with permission</Description>
      <Facets>
        <Facet Name="Genus">
          <String Value="Carex" />
        </Facet>
        <Facet Name="Item">
          <String Value="taxon" />
        </Facet>
        <Facet Name="Species">
          <String Value="Carex capillaris" />
        </Facet>
        <Facet Name="Country">
          <String Value="Canada" />
          <String Value="United States" />
        </Facet>
        <Facet Name="U.S. State">
          <String Value="Alaska" />
          <String Value="California" />
          <String Value="Colorado" />
          <String Value="Idaho" />
          <String Value="Maine" />
          <String Value="Michigan" />
          <String Value="Minnesota" />
          <String Value="Montana" />
          <String Value="Nevada" />
          <String Value="New Hampshire" />
          <String Value="New Mexico" />
          <String Value="New York" />
          <String Value="North Carolina" />
          <String Value="Oregon" />
          <String Value="South Dakota" />
          <String Value="Utah" />
          <String Value="Wisconsin" />
          <String Value="Wyoming" />
        </Facet>
        <Facet Name="Canada">
          <String Value="British Colombia" />
          <String Value="New Brunswick" />
          <String Value="Newfoundland and Labrador" />
          <String Value="Northwest Territories" />
          <String Value="Nova Scotia" />
          <String Value="Nunavat" />
          <String Value="Ontario" />
          <String Value="Quebec" />
          <String Value="Saskatchewan" />
          <String Value="Yukon" />
          <String Value="Alberta" />
          <String Value="Manitoba" />
        </Facet>
        <Facet Name="Takhtajan Zones">
          <String Value="Californian Province (9b.)||Canadian Province (1b.)||Great Basin Province (9a.)||North American Prairies Province (3c.)||Rocky Mountain Province (4b.)||Sonoran Province (9c.)||Vancouverian Province (4a.)||Appalachian Province (3a.)||Arctic Province (1a.)" />
        </Facet>
        <Facet Name="Carex Section">
          <String Value="Chlorostachyae" />
        </Facet>
        <Facet Name="Culm height max (cm)">
          <Number Value="60" />
        </Facet>
        <Facet Name="Blade width max (mm)">
          <Number Value="4" />
        </Facet>
        <Facet Name="Inflorescence  type">
          <String Value="racemose" />
        </Facet>
        <Facet Name="Proximal spike sexuality">
          <String Value="pistillate" />
        </Facet>
        <Facet Name="Terminal spike sexuality">
          <String Value="androgynous" />
          <String Value="gynecandrous" />
          <String Value="staminate" />
        </Facet>
        <Facet Name="Stigma branch number">
          <Number Value="3" />
        </Facet>
        <Facet Name="Perigynium length max (mm)">
          <Number Value="3.5" />
        </Facet>
        <Facet Name="Perigynium width max (mm)">
          <Number Value="1.2" />
        </Facet>
        <Facet Name="Perigynium in x-section">
          <String Value="circular to sub-circular" />
          <String Value="trigonous" />
        </Facet>
        <Facet Name="Achene length max (mm)">
          <Number Value="1.7" />
        </Facet>
        <Facet Name="Achene width max (mm)">
          <Number Value="1" />
        </Facet>
        <Facet Name="Achene shape in cross section">
          <String Value="trigonous" />
        </Facet>
        <Facet Name="Style: deciduous or persistent">
          <String Value="deciduous" />
        </Facet>
        <Facet Name="Image by">
          <String Value="Mackenzie, K. K." />
        </Facet>
        <Facet Name="Image type">
          <String Value="line drawing" />
        </Facet>
      </Facets>
    </Item>
    <Item Id="62" Img="#62" Name="Carex capitata">
      <Description>
Copyright New York Botanical Garden Press - used with permission</Description>
      <Facets>
        <Facet Name="Genus">
          <String Value="Carex" />
        </Facet>
        <Facet Name="Item">
          <String Value="taxon" />
        </Facet>
        <Facet Name="Species">
          <String Value="Carex capitata" />
        </Facet>
        <Facet Name="Country">
          <String Value="Canada" />
          <String Value="United States" />
          <String Value="Mexico" />
        </Facet>
        <Facet Name="U.S. State">
          <String Value="Alaska" />
          <String Value="California" />
          <String Value="Colorado" />
          <String Value="Montana" />
          <String Value="Nevada" />
          <String Value="New Hampshire" />
          <String Value="Wyoming" />
        </Facet>
        <Facet Name="Canada">
          <String Value="British Colombia" />
          <String Value="Newfoundland and Labrador" />
          <String Value="Northwest Territories" />
          <String Value="Nunavat" />
          <String Value="Ontario" />
          <String Value="Quebec" />
          <String Value="Saskatchewan" />
          <String Value="Yukon" />
          <String Value="Alberta" />
          <String Value="Manitoba" />
        </Facet>
        <Facet Name="Takhtajan Zones">
          <String Value="Californian Province (9b.)||Canadian Province (1b.)||Great Basin Province (9a.)||Rocky Mountain Province (4b.)||Vancouverian Province (4a.)||Appalachian Province (3a.)||Arctic Province (1a.)" />
        </Facet>
        <Facet Name="Carex Section">
          <String Value="Capituligerae" />
        </Facet>
        <Facet Name="Culm height max (cm)">
          <Number Value="35" />
        </Facet>
        <Facet Name="Blade width max (mm)">
          <Number Value="0.7" />
        </Facet>
        <Facet Name="Inflorescence  type">
          <String Value="spicate" />
        </Facet>
        <Facet Name="Terminal spike sexuality">
          <String Value="androgynous" />
        </Facet>
        <Facet Name="Stigma branch number">
          <Number Value="2" />
        </Facet>
        <Facet Name="Perigynium length max (mm)">
          <Number Value="4" />
        </Facet>
        <Facet Name="Perigynium width max (mm)">
          <Number Value="1.8" />
        </Facet>
        <Facet Name="Perigynium in x-section">
          <String Value="planoconvex" />
        </Facet>
        <Facet Name="Achene length max (mm)">
          <Number Value="2" />
        </Facet>
        <Facet Name="Achene width max (mm)">
          <Number Value="1.2" />
        </Facet>
        <Facet Name="Achene shape in cross section">
          <String Value="biconvex to elliptic" />
        </Facet>
        <Facet Name="Style: deciduous or persistent">
          <String Value="deciduous" />
        </Facet>
        <Facet Name="Image by">
          <String Value="Mackenzie, K. K." />
        </Facet>
        <Facet Name="Image type">
          <String Value="line drawing" />
        </Facet>
      </Facets>
    </Item>
    <Item Id="63" Img="#63" Name="Carex careyana">
      <Description>
Copyright New York Botanical Garden Press - used with permission</Description>
      <Facets>
        <Facet Name="Genus">
          <String Value="Carex" />
        </Facet>
        <Facet Name="Item">
          <String Value="taxon" />
        </Facet>
        <Facet Name="Species">
          <String Value="Carex careyana" />
        </Facet>
        <Facet Name="Country">
          <String Value="Canada" />
          <String Value="United States" />
        </Facet>
        <Facet Name="U.S. State">
          <String Value="Alabama" />
          <String Value="Arkansas" />
          <String Value="Georgia" />
          <String Value="Illinois" />
          <String Value="Indiana" />
          <String Value="Iowa" />
          <String Value="Kentucky" />
          <String Value="Maryland" />
          <String Value="Michigan" />
          <String Value="Minnesota" />
          <String Value="Missouri" />
          <String Value="New York" />
          <String Value="North Carolina" />
          <String Value="Ohio" />
          <String Value="Pennsylvania" />
          <String Value="Tennessee" />
          <String Value="Virginia" />
          <String Value="West Virginia" />
          <String Value="Wisconsin" />
        </Facet>
        <Facet Name="Canada">
          <String Value="Ontario" />
          <String Value="Quebec" />
        </Facet>
        <Facet Name="Takhtajan Zones">
          <String Value="Atlantic and Gulf Coastal Plain Province (3b.)||Canadian Province (1b.)||North American Prairies Province (3c.)||Appalachian Province (3a.)||Arctic Province (1a.)" />
        </Facet>
        <Facet Name="Carex Section">
          <String Value="Careyanae" />
        </Facet>
        <Facet Name="Culm height max (cm)">
          <Number Value="62" />
        </Facet>
        <Facet Name="Blade width max (mm)">
          <Number Value="18" />
        </Facet>
        <Facet Name="Inflorescence  type">
          <String Value="racemose" />
        </Facet>
        <Facet Name="Proximal spike sexuality">
          <String Value="pistillate" />
        </Facet>
        <Facet Name="Terminal spike sexuality">
          <String Value="staminate" />
        </Facet>
        <Facet Name="Stigma branch number">
          <Number Value="3" />
        </Facet>
        <Facet Name="Perigynium length max (mm)">
          <Number Value="6.6" />
        </Facet>
        <Facet Name="Perigynium width max (mm)">
          <Number Value="3" />
        </Facet>
        <Facet Name="Perigynium in x-section">
          <String Value="trigonous" />
        </Facet>
        <Facet Name="Achene length max (mm)">
          <Number Value="6" />
        </Facet>
        <Facet Name="Achene width max (mm)">
          <Number Value="2.8" />
        </Facet>
        <Facet Name="Achene shape in cross section">
          <String Value="trigonous" />
        </Facet>
        <Facet Name="Style: deciduous or persistent">
          <String Value="deciduous" />
        </Facet>
        <Facet Name="Image by">
          <String Value="Mackenzie, K. K." />
        </Facet>
        <Facet Name="Image type">
          <String Value="line drawing" />
        </Facet>
      </Facets>
    </Item>
    <Item Id="64" Img="#64" Name="Carex caroliniana">
      <Description>
Copyright New York Botanical Garden Press - used with permission</Description>
      <Facets>
        <Facet Name="Genus">
          <String Value="Carex" />
        </Facet>
        <Facet Name="Item">
          <String Value="taxon" />
        </Facet>
        <Facet Name="Species">
          <String Value="Carex caroliniana" />
        </Facet>
        <Facet Name="Country">
          <String Value="United States" />
        </Facet>
        <Facet Name="U.S. State">
          <String Value="Alabama" />
          <String Value="Arkansas" />
          <String Value="Delaware" />
          <String Value="Florida" />
          <String Value="Georgia" />
          <String Value="Illinois" />
          <String Value="Indiana" />
          <String Value="Kansas" />
          <String Value="Kentucky" />
          <String Value="Louisiana" />
          <String Value="Maryland" />
          <String Value="Mississippi" />
          <String Value="Missouri" />
          <String Value="New Jersey" />
          <String Value="New York" />
          <String Value="North Carolina" />
          <String Value="Ohio" />
          <String Value="Oklahoma" />
          <String Value="Pennsylvania" />
          <String Value="South Carolina" />
          <String Value="Tennessee" />
          <String Value="Virginia" />
          <String Value="West Virginia" />
        </Facet>
        <Facet Name="Takhtajan Zones">
          <String Value="Atlantic and Gulf Coastal Plain Province (3b.)||North American Prairies Province (3c.)||Sonoran Province (9c.)||Appalachian Province (3a.)" />
        </Facet>
        <Facet Name="Carex Section">
          <String Value="Porocystis" />
        </Facet>
        <Facet Name="Culm height max (cm)">
          <Number Value="80" />
        </Facet>
        <Facet Name="Blade width max (mm)">
          <Number Value="4" />
        </Facet>
        <Facet Name="Inflorescence  type">
          <String Value="racemose" />
        </Facet>
        <Facet Name="Proximal spike sexuality">
          <String Value="pistillate" />
        </Facet>
        <Facet Name="Terminal spike sexuality">
          <String Value="gynecandrous" />
        </Facet>
        <Facet Name="Stigma branch number">
          <Number Value="3" />
        </Facet>
        <Facet Name="Perigynium length max (mm)">
          <Number Value="3" />
        </Facet>
        <Facet Name="Perigynium width max (mm)">
          <Number Value="2" />
        </Facet>
        <Facet Name="Perigynium in x-section">
          <String Value="circular to sub-circular" />
        </Facet>
        <Facet Name="Achene length max (mm)">
          <Number Value="2.2" />
        </Facet>
        <Facet Name="Achene width max (mm)">
          <Number Value="1.4" />
        </Facet>
        <Facet Name="Achene shape in cross section">
          <String Value="trigonous" />
        </Facet>
        <Facet Name="Style: deciduous or persistent">
          <String Value="deciduous" />
        </Facet>
        <Facet Name="Image by">
          <String Value="Mackenzie, K. K." />
        </Facet>
        <Facet Name="Image type">
          <String Value="line drawing" />
        </Facet>
      </Facets>
    </Item>
    <Item Id="65" Img="#65" Name="Carex caryophyllea">
      <Description>
Copyright New York Botanical Garden Press - used with permission</Description>
      <Facets>
        <Facet Name="Genus">
          <String Value="Carex" />
        </Facet>
        <Facet Name="Item">
          <String Value="taxon" />
        </Facet>
        <Facet Name="Species">
          <String Value="Carex caryophyllea" />
        </Facet>
        <Facet Name="Country">
          <String Value="Canada" />
          <String Value="United States" />
        </Facet>
        <Facet Name="U.S. State">
          <String Value="Maine" />
          <String Value="Maryland" />
          <String Value="Massachusetts" />
          <String Value="New York" />
        </Facet>
        <Facet Name="Canada">
          <String Value="New Brunswick" />
        </Facet>
        <Facet Name="Takhtajan Zones">
          <String Value="Canadian Province (1b.)||Appalachian Province (3a.)" />
        </Facet>
        <Facet Name="Carex Section">
          <String Value="Mitratae" />
        </Facet>
        <Facet Name="Culm height max (cm)">
          <Number Value="35" />
        </Facet>
        <Facet Name="Blade width max (mm)">
          <Number Value="3" />
        </Facet>
        <Facet Name="Inflorescence  type">
          <String Value="racemose" />
        </Facet>
        <Facet Name="Proximal spike sexuality">
          <String Value="pistillate" />
        </Facet>
        <Facet Name="Terminal spike sexuality">
          <String Value="staminate" />
        </Facet>
        <Facet Name="Stigma branch number">
          <Number Value="3" />
        </Facet>
        <Facet Name="Perigynium length max (mm)">
          <Number Value="2.8" />
        </Facet>
        <Facet Name="Perigynium width max (mm)">
          <Number Value="1.8" />
        </Facet>
        <Facet Name="Perigynium in x-section">
          <String Value="circular to sub-circular" />
          <String Value="trigonous" />
        </Facet>
        <Facet Name="Achene length max (mm)">
          <Number Value="2.2" />
        </Facet>
        <Facet Name="Achene shape in cross section">
          <String Value="trigonous" />
        </Facet>
        <Facet Name="Style: deciduous or persistent">
          <String Value="deciduous" />
          <String Value="persistent" />
        </Facet>
        <Facet Name="Image by">
          <String Value="Mackenzie, K. K." />
        </Facet>
        <Facet Name="Image type">
          <String Value="line drawing" />
        </Facet>
      </Facets>
    </Item>
    <Item Id="66" Img="#66" Name="Carex castanea">
      <Description>
Copyright New York Botanical Garden Press - used with permission</Description>
      <Facets>
        <Facet Name="Genus">
          <String Value="Carex" />
        </Facet>
        <Facet Name="Item">
          <String Value="taxon" />
        </Facet>
        <Facet Name="Species">
          <String Value="Carex castanea" />
        </Facet>
        <Facet Name="Country">
          <String Value="Canada" />
          <String Value="United States" />
        </Facet>
        <Facet Name="U.S. State">
          <String Value="Connecticut" />
          <String Value="Maine" />
          <String Value="Michigan" />
          <String Value="Minnesota" />
          <String Value="New Hampshire" />
          <String Value="New York" />
          <String Value="Tennessee" />
          <String Value="Vermont" />
          <String Value="Wisconsin" />
        </Facet>
        <Facet Name="Canada">
          <String Value="New Brunswick" />
          <String Value="Newfoundland and Labrador" />
          <String Value="Nova Scotia" />
          <String Value="Ontario" />
          <String Value="Quebec" />
          <String Value="Manitoba" />
        </Facet>
        <Facet Name="Takhtajan Zones">
          <String Value="Atlantic and Gulf Coastal Plain Province (3b.)||Canadian Province (1b.)||North American Prairies Province (3c.)||Appalachian Province (3a.)||Arctic Province (1a.)" />
        </Facet>
        <Facet Name="Carex Section">
          <String Value="Hymenochalanae" />
        </Facet>
        <Facet Name="Culm height max (cm)">
          <Number Value="90" />
        </Facet>
        <Facet Name="Blade width max (mm)">
          <Number Value="9" />
        </Facet>
        <Facet Name="Inflorescence  type">
          <String Value="racemose" />
        </Facet>
        <Facet Name="Proximal spike sexuality">
          <String Value="pistillate" />
        </Facet>
        <Facet Name="Terminal spike sexuality">
          <String Value="staminate" />
        </Facet>
        <Facet Name="Stigma branch number">
          <Number Value="3" />
        </Facet>
        <Facet Name="Perigynium length max (mm)">
          <Number Value="5" />
        </Facet>
        <Facet Name="Perigynium width max (mm)">
          <Number Value="2.5" />
        </Facet>
        <Facet Name="Perigynium in x-section">
          <String Value="circular to sub-circular" />
          <String Value="trigonous" />
        </Facet>
        <Facet Name="Achene length max (mm)">
          <Number Value="2" />
        </Facet>
        <Facet Name="Achene width max (mm)">
          <Number Value="1.5" />
        </Facet>
        <Facet Name="Achene shape in cross section">
          <String Value="trigonous" />
        </Facet>
        <Facet Name="Style: deciduous or persistent">
          <String Value="deciduous" />
        </Facet>
        <Facet Name="Image by">
          <String Value="Mackenzie, K. K." />
        </Facet>
        <Facet Name="Image type">
          <String Value="line drawing" />
        </Facet>
      </Facets>
    </Item>
    <Item Id="67" Img="#67" Name="Carex cephaloidea">
      <Description>
Copyright New York Botanical Garden Press - used with permission</Description>
      <Facets>
        <Facet Name="Genus">
          <String Value="Carex" />
        </Facet>
        <Facet Name="Item">
          <String Value="taxon" />
        </Facet>
        <Facet Name="Species">
          <String Value="Carex cephaloidea" />
        </Facet>
        <Facet Name="Country">
          <String Value="Canada" />
          <String Value="United States" />
        </Facet>
        <Facet Name="U.S. State">
          <String Value="Connecticut" />
          <String Value="Illinois" />
          <String Value="Indiana" />
          <String Value="Iowa" />
          <String Value="Maine" />
          <String Value="Maryland" />
          <String Value="Massachusetts" />
          <String Value="Michigan" />
          <String Value="New Hampshire" />
          <String Value="New Jersey" />
          <String Value="New York" />
          <String Value="Ohio" />
          <String Value="Pennsylvania" />
          <String Value="Rhode Island" />
          <String Value="Vermont" />
          <String Value="Wisconsin" />
        </Facet>
        <Facet Name="Canada">
          <String Value="New Brunswick" />
          <String Value="Ontario" />
          <String Value="Quebec" />
        </Facet>
        <Facet Name="Takhtajan Zones">
          <String Value="Atlantic and Gulf Coastal Plain Province (3b.)||Canadian Province (1b.)||Appalachian Province (3a.)||Arctic Province (1a.)" />
        </Facet>
        <Facet Name="Carex Section">
          <String Value="Phaestoglochin" />
        </Facet>
        <Facet Name="Culm height max (cm)">
          <Number Value="120" />
        </Facet>
        <Facet Name="Blade width max (mm)">
          <Number Value="8" />
        </Facet>
        <Facet Name="Inflorescence  type">
          <String Value="racemose" />
        </Facet>
        <Facet Name="Proximal spike sexuality">
          <String Value="androgynous" />
          <String Value="pistillate" />
        </Facet>
        <Facet Name="Terminal spike sexuality">
          <String Value="androgynous" />
        </Facet>
        <Facet Name="Stigma branch number">
          <Number Value="2" />
        </Facet>
        <Facet Name="Perigynium length max (mm)">
          <Number Value="4.5" />
        </Facet>
        <Facet Name="Perigynium width max (mm)">
          <Number Value="2.5" />
        </Facet>
        <Facet Name="Perigynium in x-section">
          <String Value="planoconvex" />
        </Facet>
        <Facet Name="Achene length max (mm)">
          <Number Value="2.2" />
        </Facet>
        <Facet Name="Achene width max (mm)">
          <Number Value="1.7" />
        </Facet>
        <Facet Name="Achene shape in cross section">
          <String Value="biconvex to elliptic" />
        </Facet>
        <Facet Name="Style: deciduous or persistent">
          <String Value="deciduous" />
        </Facet>
        <Facet Name="Image by">
          <String Value="Mackenzie, K. K." />
        </Facet>
        <Facet Name="Image type">
          <String Value="line drawing" />
        </Facet>
      </Facets>
    </Item>
    <Item Id="68" Img="#68" Name="Carex cephalophora">
      <Description>
Copyright New York Botanical Garden Press - used with permission</Description>
      <Facets>
        <Facet Name="Genus">
          <String Value="Carex" />
        </Facet>
        <Facet Name="Item">
          <String Value="taxon" />
        </Facet>
        <Facet Name="Species">
          <String Value="Carex cephalophora" />
        </Facet>
        <Facet Name="Country">
          <String Value="Canada" />
          <String Value="United States" />
        </Facet>
        <Facet Name="U.S. State">
          <String Value="Alabama" />
          <String Value="Arkansas" />
          <String Value="Connecticut" />
          <String Value="Delaware" />
          <String Value="Florida" />
          <String Value="Georgia" />
          <String Value="Illinois" />
          <String Value="Indiana" />
          <String Value="Iowa" />
          <String Value="Kansas" />
          <String Value="Kentucky" />
          <String Value="Louisiana" />
          <String Value="Maine" />
          <String Value="Maryland" />
          <String Value="Massachusetts" />
          <String Value="Michigan" />
          <String Value="Minnesota" />
          <String Value="Mississippi" />
          <String Value="Missouri" />
          <String Value="Nebraska" />
          <String Value="New Hampshire" />
          <String Value="New Jersey" />
          <String Value="New Mexico" />
          <String Value="North Carolina" />
          <String Value="Ohio" />
          <String Value="Oklahoma" />
          <String Value="Pennsylvania" />
          <String Value="Rhode Island" />
          <String Value="South Carolina" />
          <String Value="Tennessee" />
          <String Value="Texas" />
          <String Value="Vermont" />
          <String Value="Virginia" />
          <String Value="West Virginia" />
          <String Value="Wisconsin" />
        </Facet>
        <Facet Name="Canada">
          <String Value="Ontario" />
          <String Value="Quebec" />
        </Facet>
        <Facet Name="Takhtajan Zones">
          <String Value="Atlantic and Gulf Coastal Plain Province (3b.)||Californian Province (9b.)||Canadian Province (1b.)||North American Prairies Province (3c.)||Sonoran Province (9c.)||West Indian Province (23b.)||Appalachian Province (3a.)||Arctic Province (1a.)" />
        </Facet>
        <Facet Name="Carex Section">
          <String Value="Phaestoglochin" />
        </Facet>
        <Facet Name="Culm height max (cm)">
          <Number Value="60" />
        </Facet>
        <Facet Name="Blade width max (mm)">
          <Number Value="5" />
        </Facet>
        <Facet Name="Inflorescence  type">
          <String Value="racemose" />
        </Facet>
        <Facet Name="Proximal spike sexuality">
          <String Value="androgynous" />
          <String Value="pistillate" />
        </Facet>
        <Facet Name="Terminal spike sexuality">
          <String Value="androgynous" />
        </Facet>
        <Facet Name="Stigma branch number">
          <Number Value="2" />
        </Facet>
        <Facet Name="Perigynium length max (mm)">
          <Number Value="3.2" />
        </Facet>
        <Facet Name="Perigynium width max (mm)">
          <Number Value="2" />
        </Facet>
        <Facet Name="Perigynium in x-section">
          <String Value="planoconvex" />
        </Facet>
        <Facet Name="Achene length max (mm)">
          <Number Value="1.2" />
        </Facet>
        <Facet Name="Achene width max (mm)">
          <Number Value="1.2" />
        </Facet>
        <Facet Name="Achene shape in cross section">
          <String Value="biconvex to elliptic" />
        </Facet>
        <Facet Name="Style: deciduous or persistent">
          <String Value="deciduous" />
        </Facet>
        <Facet Name="Image by">
          <String Value="Mackenzie, K. K." />
        </Facet>
        <Facet Name="Image type">
          <String Value="line drawing" />
        </Facet>
      </Facets>
    </Item>
    <Item Id="69" Img="#69" Name="Carex chalciolepis">
      <Description>
Copyright New York Botanical Garden Press - used with permission</Description>
      <Facets>
        <Facet Name="Genus">
          <String Value="Carex" />
        </Facet>
        <Facet Name="Item">
          <String Value="taxon" />
        </Facet>
        <Facet Name="Species">
          <String Value="Carex chalciolepis" />
        </Facet>
        <Facet Name="Country">
          <String Value="United States" />
        </Facet>
        <Facet Name="U.S. State">
          <String Value="Arizona" />
          <String Value="Colorado" />
          <String Value="Montana" />
          <String Value="Nevada" />
          <String Value="New Mexico" />
          <String Value="Utah" />
          <String Value="Wyoming" />
        </Facet>
        <Facet Name="Takhtajan Zones">
          <String Value="Californian Province (9b.)||Great Basin Province (9a.)||North American Prairies Province (3c.)||Rocky Mountain Province (4b.)||Sonoran Province (9c.)" />
        </Facet>
        <Facet Name="Carex Section">
          <String Value="Racemosae" />
        </Facet>
        <Facet Name="Culm height max (cm)">
          <Number Value="50" />
        </Facet>
        <Facet Name="Blade width max (mm)">
          <Number Value="5" />
        </Facet>
        <Facet Name="Inflorescence  type">
          <String Value="racemose" />
        </Facet>
        <Facet Name="Proximal spike sexuality">
          <String Value="gynecandrous" />
        </Facet>
        <Facet Name="Terminal spike sexuality">
          <String Value="gynecandrous" />
        </Facet>
        <Facet Name="Stigma branch number">
          <Number Value="3" />
        </Facet>
        <Facet Name="Perigynium length max (mm)">
          <Number Value="4" />
        </Facet>
        <Facet Name="Perigynium width max (mm)">
          <Number Value="3.5" />
        </Facet>
        <Facet Name="Perigynium in x-section">
          <String Value="biconvex" />
          <String Value="circular to sub-circular" />
        </Facet>
        <Facet Name="Achene length max (mm)">
          <Number Value="2.2" />
        </Facet>
        <Facet Name="Achene shape in cross section">
          <String Value="trigonous" />
        </Facet>
        <Facet Name="Style: deciduous or persistent">
          <String Value="deciduous" />
        </Facet>
        <Facet Name="Image by">
          <String Value="Mackenzie, K. K." />
        </Facet>
        <Facet Name="Image type">
          <String Value="line drawing" />
        </Facet>
      </Facets>
    </Item>
    <Item Id="70" Img="#70" Name="Carex chapmanii">
      <Description>
Copyright New York Botanical Garden Press - used with permission</Description>
      <Facets>
        <Facet Name="Genus">
          <String Value="Carex" />
        </Facet>
        <Facet Name="Item">
          <String Value="taxon" />
        </Facet>
        <Facet Name="Species">
          <String Value="Carex chapmanii" />
        </Facet>
        <Facet Name="Country">
          <String Value="United States" />
        </Facet>
        <Facet Name="U.S. State">
          <String Value="Florida" />
          <String Value="Georgia" />
          <String Value="North Carolina" />
          <String Value="South Carolina" />
          <String Value="Tennessee" />
          <String Value="Virginia" />
        </Facet>
        <Facet Name="Takhtajan Zones">
          <String Value="Atlantic and Gulf Coastal Plain Province (3b.)||West Indian Province (23b.)||Appalachian Province (3a.)" />
        </Facet>
        <Facet Name="Carex Section">
          <String Value="Laxiflorae" />
        </Facet>
        <Facet Name="Culm height max (cm)">
          <Number Value="32" />
        </Facet>
        <Facet Name="Blade width max (mm)">
          <Number Value="14" />
        </Facet>
        <Facet Name="Inflorescence  type">
          <String Value="racemose" />
        </Facet>
        <Facet Name="Proximal spike sexuality">
          <String Value="pistillate" />
        </Facet>
        <Facet Name="Terminal spike sexuality">
          <String Value="staminate" />
        </Facet>
        <Facet Name="Stigma branch number">
          <Number Value="3" />
        </Facet>
        <Facet Name="Perigynium length max (mm)">
          <Number Value="5.2" />
        </Facet>
        <Facet Name="Perigynium width max (mm)">
          <Number Value="1.6" />
        </Facet>
        <Facet Name="Perigynium in x-section">
          <String Value="circular to sub-circular" />
          <String Value="trigonous" />
        </Facet>
        <Facet Name="Achene length max (mm)">
          <Number Value="3" />
        </Facet>
        <Facet Name="Achene width max (mm)">
          <Number Value="1.6" />
        </Facet>
        <Facet Name="Achene shape in cross section">
          <String Value="trigonous" />
        </Facet>
        <Facet Name="Style: deciduous or persistent">
          <String Value="deciduous" />
        </Facet>
        <Facet Name="Image by">
          <String Value="Mackenzie, K. K." />
        </Facet>
        <Facet Name="Image type">
          <String Value="line drawing" />
        </Facet>
      </Facets>
    </Item>
    <Item Id="71" Img="#71" Name="Carex cherokeensis">
      <Description>
Copyright New York Botanical Garden Press - used with permission</Description>
      <Facets>
        <Facet Name="Genus">
          <String Value="Carex" />
        </Facet>
        <Facet Name="Item">
          <String Value="taxon" />
        </Facet>
        <Facet Name="Species">
          <String Value="Carex cherokeensis" />
        </Facet>
        <Facet Name="Country">
          <String Value="United States" />
        </Facet>
        <Facet Name="U.S. State">
          <String Value="Alabama" />
          <String Value="Arkansas" />
          <String Value="Florida" />
          <String Value="Georgia" />
          <String Value="Kentucky" />
          <String Value="Louisiana" />
          <String Value="Mississippi" />
          <String Value="Missouri" />
          <String Value="North Carolina" />
          <String Value="Oklahoma" />
          <String Value="South Carolina" />
          <String Value="Tennessee" />
          <String Value="Texas" />
          <String Value="Virginia" />
        </Facet>
        <Facet Name="Takhtajan Zones">
          <String Value="Atlantic and Gulf Coastal Plain Province (3b.)||Sonoran Province (9c.)||Appalachian Province (3a.)" />
        </Facet>
        <Facet Name="Carex Section">
          <String Value="Hymenochalanae" />
        </Facet>
        <Facet Name="Culm height max (cm)">
          <Number Value="80" />
        </Facet>
        <Facet Name="Blade width max (mm)">
          <Number Value="7" />
        </Facet>
        <Facet Name="Inflorescence  type">
          <String Value="racemose" />
        </Facet>
        <Facet Name="Proximal spike sexuality">
          <String Value="androgynous" />
          <String Value="gynecandrous" />
          <String Value="pistillate" />
        </Facet>
        <Facet Name="Terminal spike sexuality">
          <String Value="staminate" />
        </Facet>
        <Facet Name="Stigma branch number">
          <Number Value="3" />
        </Facet>
        <Facet Name="Perigynium length max (mm)">
          <Number Value="6.5" />
        </Facet>
        <Facet Name="Perigynium width max (mm)">
          <Number Value="2.5" />
        </Facet>
        <Facet Name="Perigynium in x-section">
          <String Value="circular to sub-circular" />
          <String Value="trigonous" />
        </Facet>
        <Facet Name="Achene length max (mm)">
          <Number Value="2.5" />
        </Facet>
        <Facet Name="Achene width max (mm)">
          <Number Value="1.7" />
        </Facet>
        <Facet Name="Achene shape in cross section">
          <String Value="trigonous" />
        </Facet>
        <Facet Name="Style: deciduous or persistent">
          <String Value="deciduous" />
        </Facet>
        <Facet Name="Image by">
          <String Value="Mackenzie, K. K." />
        </Facet>
        <Facet Name="Image type">
          <String Value="line drawing" />
        </Facet>
      </Facets>
    </Item>
    <Item Id="72" Img="#72" Name="Carex chihuahuensis">
      <Description>
Copyright New York Botanical Garden Press - used with permission</Description>
      <Facets>
        <Facet Name="Genus">
          <String Value="Carex" />
        </Facet>
        <Facet Name="Item">
          <String Value="taxon" />
        </Facet>
        <Facet Name="Species">
          <String Value="Carex chihuahuensis" />
        </Facet>
        <Facet Name="Country">
          <String Value="United States" />
          <String Value="Mexico" />
        </Facet>
        <Facet Name="U.S. State">
          <String Value="Arizona" />
        </Facet>
        <Facet Name="Takhtajan Zones">
          <String Value="Great Basin Province (9a.)||Sonoran Province (9c.)" />
        </Facet>
        <Facet Name="Carex Section">
          <String Value="Multiflorae" />
        </Facet>
        <Facet Name="Culm height max (cm)">
          <Number Value="40" />
        </Facet>
        <Facet Name="Blade width max (mm)">
          <Number Value="6" />
        </Facet>
        <Facet Name="Inflorescence  type">
          <String Value="paniculate" />
        </Facet>
        <Facet Name="Proximal spike sexuality">
          <String Value="androgynous" />
          <String Value="gynecandrous" />
          <String Value="pistillate" />
        </Facet>
        <Facet Name="Terminal spike sexuality">
          <String Value="androgynous" />
          <String Value="gynecandrous" />
        </Facet>
        <Facet Name="Stigma branch number">
          <Number Value="2" />
        </Facet>
        <Facet Name="Perigynium length max (mm)">
          <Number Value="3.6" />
        </Facet>
        <Facet Name="Perigynium width max (mm)">
          <Number Value="1.6" />
        </Facet>
        <Facet Name="Perigynium in x-section">
          <String Value="planoconvex" />
        </Facet>
        <Facet Name="Achene length max (mm)">
          <Number Value="1.8" />
        </Facet>
        <Facet Name="Achene width max (mm)">
          <Number Value="1" />
        </Facet>
        <Facet Name="Achene shape in cross section">
          <String Value="biconvex to elliptic" />
        </Facet>
        <Facet Name="Style: deciduous or persistent">
          <String Value="deciduous" />
        </Facet>
        <Facet Name="Image by">
          <String Value="Mackenzie, K. K." />
        </Facet>
        <Facet Name="Image type">
          <String Value="line drawing" />
        </Facet>
      </Facets>
    </Item>
    <Item Id="73" Img="#73" Name="Carex chordorrhiza">
      <Description>
Copyright New York Botanical Garden Press - used with permission</Description>
      <Facets>
        <Facet Name="Genus">
          <String Value="Carex" />
        </Facet>
        <Facet Name="Item">
          <String Value="taxon" />
        </Facet>
        <Facet Name="Species">
          <String Value="Carex chordorrhiza" />
        </Facet>
        <Facet Name="Country">
          <String Value="Canada" />
          <String Value="United States" />
        </Facet>
        <Facet Name="U.S. State">
          <String Value="Alaska" />
          <String Value="Illinois" />
          <String Value="Indiana" />
          <String Value="Iowa" />
          <String Value="Maine" />
          <String Value="Michigan" />
          <String Value="Minnesota" />
          <String Value="Montana" />
          <String Value="New Hampshire" />
          <String Value="New York" />
          <String Value="Oregon" />
          <String Value="Pennsylvania" />
          <String Value="Vermont" />
          <String Value="Wisconsin" />
        </Facet>
        <Facet Name="Canada">
          <String Value="British Colombia" />
          <String Value="New Brunswick" />
          <String Value="Newfoundland and Labrador" />
          <String Value="Northwest Territories" />
          <String Value="Nunavat" />
          <String Value="Ontario" />
          <String Value="Quebec" />
          <String Value="Saskatchewan" />
          <String Value="Yukon" />
          <String Value="Alberta" />
          <String Value="Manitoba" />
        </Facet>
        <Facet Name="Takhtajan Zones">
          <String Value="Canadian Province (1b.)||Great Basin Province (9a.)||North American Prairies Province (3c.)||Rocky Mountain Province (4b.)||Vancouverian Province (4a.)||Appalachian Province (3a.)||Arctic Province (1a.)" />
        </Facet>
        <Facet Name="Carex Section">
          <String Value="Chordorrhizae" />
        </Facet>
        <Facet Name="Culm height max (cm)">
          <Number Value="35" />
        </Facet>
        <Facet Name="Blade width max (mm)">
          <Number Value="3" />
        </Facet>
        <Facet Name="Inflorescence  type">
          <String Value="racemose" />
        </Facet>
        <Facet Name="Proximal spike sexuality">
          <String Value="androgynous" />
        </Facet>
        <Facet Name="Terminal spike sexuality">
          <String Value="androgynous" />
        </Facet>
        <Facet Name="Stigma branch number">
          <Number Value="2" />
        </Facet>
        <Facet Name="Perigynium length max (mm)">
          <Number Value="3.5" />
        </Facet>
        <Facet Name="Perigynium width max (mm)">
          <Number Value="2.2" />
        </Facet>
        <Facet Name="Perigynium in x-section">
          <String Value="biconvex" />
          <String Value="planoconvex" />
        </Facet>
        <Facet Name="Achene length max (mm)">
          <Number Value="2" />
        </Facet>
        <Facet Name="Achene shape in cross section">
          <String Value="biconvex to elliptic" />
        </Facet>
        <Facet Name="Style: deciduous or persistent">
          <String Value="deciduous" />
        </Facet>
        <Facet Name="Image by">
          <String Value="Mackenzie, K. K." />
        </Facet>
        <Facet Name="Image type">
          <String Value="line drawing" />
        </Facet>
      </Facets>
    </Item>
    <Item Id="74" Img="#74" Name="Carex circinata">
      <Description>
Copyright New York Botanical Garden Press - used with permission</Description>
      <Facets>
        <Facet Name="Genus">
          <String Value="Carex" />
        </Facet>
        <Facet Name="Item">
          <String Value="taxon" />
        </Facet>
        <Facet Name="Species">
          <String Value="Carex circinata" />
        </Facet>
        <Facet Name="Country">
          <String Value="Canada" />
          <String Value="United States" />
        </Facet>
        <Facet Name="U.S. State">
          <String Value="Alaska" />
          <String Value="Washington" />
        </Facet>
        <Facet Name="Canada">
          <String Value="British Colombia" />
          <String Value="Yukon" />
        </Facet>
        <Facet Name="Takhtajan Zones">
          <String Value="Canadian Province (1b.)||Rocky Mountain Province (4b.)||Vancouverian Province (4a.)||Arctic Province (1a.)" />
        </Facet>
        <Facet Name="Carex Section">
          <String Value="Circinatae" />
        </Facet>
        <Facet Name="Culm height max (cm)">
          <Number Value="25" />
        </Facet>
        <Facet Name="Blade width max (mm)">
          <Number Value="1" />
        </Facet>
        <Facet Name="Inflorescence  type">
          <String Value="spicate" />
        </Facet>
        <Facet Name="Proximal spike sexuality">
          <String Value="staminate" />
        </Facet>
        <Facet Name="Terminal spike sexuality">
          <String Value="androgynous" />
        </Facet>
        <Facet Name="Stigma branch number">
          <Number Value="3" />
        </Facet>
        <Facet Name="Perigynium length max (mm)">
          <Number Value="6" />
        </Facet>
        <Facet Name="Perigynium width max (mm)">
          <Number Value="1.5" />
        </Facet>
        <Facet Name="Perigynium in x-section">
          <String Value="planoconvex" />
          <String Value="trigonous" />
        </Facet>
        <Facet Name="Achene length max (mm)">
          <Number Value="1.7" />
        </Facet>
        <Facet Name="Achene shape in cross section">
          <String Value="trigonous" />
        </Facet>
        <Facet Name="Style: deciduous or persistent">
          <String Value="deciduous" />
        </Facet>
        <Facet Name="Image by">
          <String Value="Mackenzie, K. K." />
        </Facet>
        <Facet Name="Image type">
          <String Value="line drawing" />
        </Facet>
      </Facets>
    </Item>
    <Item Id="75" Img="#75" Name="Carex collinsii">
      <Description>
Copyright New York Botanical Garden Press - used with permission</Description>
      <Facets>
        <Facet Name="Genus">
          <String Value="Carex" />
        </Facet>
        <Facet Name="Item">
          <String Value="taxon" />
        </Facet>
        <Facet Name="Species">
          <String Value="Carex collinsii" />
        </Facet>
        <Facet Name="Country">
          <String Value="United States" />
        </Facet>
        <Facet Name="U.S. State">
          <String Value="Connecticut" />
          <String Value="Delaware" />
          <String Value="Georgia" />
          <String Value="Maryland" />
          <String Value="New Jersey" />
          <String Value="New York" />
          <String Value="North Carolina" />
          <String Value="Pennsylvania" />
          <String Value="Rhode Island" />
          <String Value="South Carolina" />
          <String Value="Virginia" />
        </Facet>
        <Facet Name="Takhtajan Zones">
          <String Value="Atlantic and Gulf Coastal Plain Province (3b.)||Appalachian Province (3a.)" />
        </Facet>
        <Facet Name="Carex Section">
          <String Value="Collinsinae" />
        </Facet>
        <Facet Name="Culm height max (cm)">
          <Number Value="75" />
        </Facet>
        <Facet Name="Blade width max (mm)">
          <Number Value="6" />
        </Facet>
        <Facet Name="Inflorescence  type">
          <String Value="racemose" />
        </Facet>
        <Facet Name="Proximal spike sexuality">
          <String Value="androgynous" />
          <String Value="pistillate" />
        </Facet>
        <Facet Name="Terminal spike sexuality">
          <String Value="staminate" />
        </Facet>
        <Facet Name="Stigma branch number">
          <Number Value="3" />
        </Facet>
        <Facet Name="Perigynium length max (mm)">
          <Number Value="15" />
        </Facet>
        <Facet Name="Perigynium width max (mm)">
          <Number Value="1.4" />
        </Facet>
        <Facet Name="Perigynium in x-section">
          <String Value="circular to sub-circular" />
        </Facet>
        <Facet Name="Achene length max (mm)">
          <Number Value="4" />
        </Facet>
        <Facet Name="Achene width max (mm)">
          <Number Value="1.2" />
        </Facet>
        <Facet Name="Achene shape in cross section">
          <String Value="trigonous" />
        </Facet>
        <Facet Name="Style: deciduous or persistent">
          <String Value="persistent" />
        </Facet>
        <Facet Name="Image by">
          <String Value="Mackenzie, K. K." />
        </Facet>
        <Facet Name="Image type">
          <String Value="line drawing" />
        </Facet>
      </Facets>
    </Item>
    <Item Id="76" Img="#76" Name="Carex communis">
      <Description>
Copyright New York Botanical Garden Press - used with permission</Description>
      <Facets>
        <Facet Name="Genus">
          <String Value="Carex" />
        </Facet>
        <Facet Name="Item">
          <String Value="taxon" />
        </Facet>
        <Facet Name="Species">
          <String Value="Carex communis" />
        </Facet>
        <Facet Name="Country">
          <String Value="Canada" />
          <String Value="United States" />
        </Facet>
        <Facet Name="U.S. State">
          <String Value="Alabama" />
          <String Value="Arkansas" />
          <String Value="Connecticut" />
          <String Value="Delaware" />
          <String Value="Georgia" />
          <String Value="Illinois" />
          <String Value="Indiana" />
          <String Value="Iowa" />
          <String Value="Kentucky" />
          <String Value="Maine" />
          <String Value="Maryland" />
          <String Value="Massachusetts" />
          <String Value="Michigan" />
          <String Value="Minnesota" />
          <String Value="Mississippi" />
          <String Value="Missouri" />
          <String Value="New Hampshire" />
          <String Value="New Jersey" />
          <String Value="New Mexico" />
          <String Value="North Carolina" />
          <String Value="Ohio" />
          <String Value="Oklahoma" />
          <String Value="Pennsylvania" />
          <String Value="Rhode Island" />
          <String Value="South Carolina" />
          <String Value="Tennessee" />
          <String Value="Vermont" />
          <String Value="Virginia" />
          <String Value="West Virginia" />
          <String Value="Wisconsin" />
        </Facet>
        <Facet Name="Canada">
          <String Value="Newfoundland and Labrador" />
          <String Value="Nova Scotia" />
          <String Value="Ontario" />
          <String Value="Quebec" />
        </Facet>
        <Facet Name="Takhtajan Zones">
          <String Value="Atlantic and Gulf Coastal Plain Province (3b.)||Canadian Province (1b.)||North American Prairies Province (3c.)||Appalachian Province (3a.)||Arctic Province (1a.)" />
        </Facet>
        <Facet Name="Carex Section">
          <String Value="Acrocystis" />
        </Facet>
        <Facet Name="Culm height max (cm)">
          <Number Value="60" />
        </Facet>
        <Facet Name="Blade width max (mm)">
          <Number Value="5" />
        </Facet>
        <Facet Name="Inflorescence  type">
          <String Value="racemose" />
        </Facet>
        <Facet Name="Proximal spike sexuality">
          <String Value="gynecandrous" />
          <String Value="pistillate" />
        </Facet>
        <Facet Name="Terminal spike sexuality">
          <String Value="staminate" />
        </Facet>
        <Facet Name="Stigma branch number">
          <Number Value="3" />
        </Facet>
        <Facet Name="Perigynium length max (mm)">
          <Number Value="3.8" />
        </Facet>
        <Facet Name="Perigynium width max (mm)">
          <Number Value="2.6" />
        </Facet>
        <Facet Name="Perigynium in x-section">
          <String Value="circular to sub-circular" />
          <String Value="trigonous" />
        </Facet>
        <Facet Name="Achene length max (mm)">
          <Number Value="2.3" />
        </Facet>
        <Facet Name="Achene width max (mm)">
          <Number Value="1.4" />
        </Facet>
        <Facet Name="Achene shape in cross section">
          <String Value="biconvex to elliptic" />
          <String Value="trigonous" />
        </Facet>
        <Facet Name="Style: deciduous or persistent">
          <String Value="deciduous" />
        </Facet>
        <Facet Name="Image by">
          <String Value="Mackenzie, K. K." />
        </Facet>
        <Facet Name="Image type">
          <String Value="line drawing" />
        </Facet>
      </Facets>
    </Item>
    <Item Id="77" Img="#77" Name="Carex comosa">
      <Description>
Copyright New York Botanical Garden Press - used with permission</Description>
      <Facets>
        <Facet Name="Genus">
          <String Value="Carex" />
        </Facet>
        <Facet Name="Item">
          <String Value="taxon" />
        </Facet>
        <Facet Name="Species">
          <String Value="Carex comosa" />
        </Facet>
        <Facet Name="Country">
          <String Value="Canada" />
          <String Value="United States" />
          <String Value="Mexico" />
        </Facet>
        <Facet Name="U.S. State">
          <String Value="Alabama" />
          <String Value="Arkansas" />
          <String Value="California" />
          <String Value="Connecticut" />
          <String Value="Delaware" />
          <String Value="Florida" />
          <String Value="Georgia" />
          <String Value="Idaho" />
          <String Value="Illinois" />
          <String Value="Indiana" />
          <String Value="Iowa" />
          <String Value="Kentucky" />
          <String Value="Louisiana" />
          <String Value="Maine" />
          <String Value="Maryland" />
          <String Value="Massachusetts" />
          <String Value="Michigan" />
          <String Value="Minnesota" />
          <String Value="Mississippi" />
          <String Value="Missouri" />
          <String Value="Montana" />
          <String Value="Nebraska" />
          <String Value="New Hampshire" />
          <String Value="New Jersey" />
          <String Value="New York" />
          <String Value="North Carolina" />
          <String Value="Ohio" />
          <String Value="Pennsylvania" />
          <String Value="Rhode Island" />
          <String Value="South Carolina" />
          <String Value="Tennessee" />
          <String Value="Texas" />
          <String Value="Vermont" />
          <String Value="Virginia" />
          <String Value="Washington" />
          <String Value="West Virginia" />
          <String Value="Wisconsin" />
        </Facet>
        <Facet Name="Canada">
          <String Value="British Colombia" />
          <String Value="New Brunswick" />
          <String Value="Nova Scotia" />
          <String Value="Ontario" />
          <String Value="Quebec" />
        </Facet>
        <Facet Name="Takhtajan Zones">
          <String Value="Atlantic and Gulf Coastal Plain Province (3b.)||Californian Province (9b.)||Canadian Province (1b.)||Great Basin Province (9a.)||North American Prairies Province (3c.)||Rocky Mountain Province (4b.)||Sonoran Province (9c.)||Vancouverian Province (4a.)||Appalachian Province (3a.)||Arctic Province (1a.)" />
        </Facet>
        <Facet Name="Carex Section">
          <String Value="Vesicariae" />
        </Facet>
        <Facet Name="Culm height max (cm)">
          <Number Value="120" />
        </Facet>
        <Facet Name="Blade width max (mm)">
          <Number Value="16" />
        </Facet>
        <Facet Name="Inflorescence  type">
          <String Value="racemose" />
        </Facet>
        <Facet Name="Proximal spike sexuality">
          <String Value="pistillate" />
        </Facet>
        <Facet Name="Terminal spike sexuality">
          <String Value="staminate" />
        </Facet>
        <Facet Name="Stigma branch number">
          <Number Value="3" />
        </Facet>
        <Facet Name="Perigynium length max (mm)">
          <Number Value="8.7" />
        </Facet>
        <Facet Name="Perigynium width max (mm)">
          <Number Value="1.8" />
        </Facet>
        <Facet Name="Perigynium in x-section">
          <String Value="circular to sub-circular" />
          <String Value="trigonous" />
        </Facet>
        <Facet Name="Achene length max (mm)">
          <Number Value="2" />
        </Facet>
        <Facet Name="Achene width max (mm)">
          <Number Value="1.1" />
        </Facet>
        <Facet Name="Achene shape in cross section">
          <String Value="trigonous" />
        </Facet>
        <Facet Name="Style: deciduous or persistent">
          <String Value="persistent" />
        </Facet>
        <Facet Name="Image by">
          <String Value="Mackenzie, K. K." />
        </Facet>
        <Facet Name="Image type">
          <String Value="line drawing" />
        </Facet>
      </Facets>
    </Item>
    <Item Id="78" Img="#78" Name="Carex complanata">
      <Description>
Copyright New York Botanical Garden Press - used with permission</Description>
      <Facets>
        <Facet Name="Genus">
          <String Value="Carex" />
        </Facet>
        <Facet Name="Item">
          <String Value="taxon" />
        </Facet>
        <Facet Name="Species">
          <String Value="Carex complanata" />
        </Facet>
        <Facet Name="Country">
          <String Value="United States" />
          <String Value="Mexico" />
        </Facet>
        <Facet Name="U.S. State">
          <String Value="Alabama" />
          <String Value="Arkansas" />
          <String Value="Delaware" />
          <String Value="Florida" />
          <String Value="Georgia" />
          <String Value="Iowa" />
          <String Value="Louisiana" />
          <String Value="Maryland" />
          <String Value="Mississippi" />
          <String Value="Missouri" />
          <String Value="New Jersey" />
          <String Value="North Carolina" />
          <String Value="South Carolina" />
          <String Value="Tennessee" />
          <String Value="Texas" />
          <String Value="Virginia" />
        </Facet>
        <Facet Name="Takhtajan Zones">
          <String Value="Atlantic and Gulf Coastal Plain Province (3b.)||North American Prairies Province (3c.)||Sonoran Province (9c.)||Appalachian Province (3a.)" />
        </Facet>
        <Facet Name="Carex Section">
          <String Value="Porocystis" />
        </Facet>
        <Facet Name="Culm height max (cm)">
          <Number Value="75" />
        </Facet>
        <Facet Name="Blade width max (mm)">
          <Number Value="4" />
        </Facet>
        <Facet Name="Inflorescence  type">
          <String Value="racemose" />
        </Facet>
        <Facet Name="Proximal spike sexuality">
          <String Value="pistillate" />
        </Facet>
        <Facet Name="Terminal spike sexuality">
          <String Value="gynecandrous" />
        </Facet>
        <Facet Name="Stigma branch number">
          <Number Value="3" />
        </Facet>
        <Facet Name="Perigynium length max (mm)">
          <Number Value="3.5" />
        </Facet>
        <Facet Name="Perigynium width max (mm)">
          <Number Value="2.1" />
        </Facet>
        <Facet Name="Perigynium in x-section">
          <String Value="biconvex" />
          <String Value="circular to sub-circular" />
          <String Value="trigonous" />
        </Facet>
        <Facet Name="Achene length max (mm)">
          <Number Value="2.3" />
        </Facet>
        <Facet Name="Achene width max (mm)">
          <Number Value="1.5" />
        </Facet>
        <Facet Name="Achene shape in cross section">
          <String Value="trigonous" />
        </Facet>
        <Facet Name="Style: deciduous or persistent">
          <String Value="deciduous" />
        </Facet>
        <Facet Name="Image by">
          <String Value="Mackenzie, K. K." />
        </Facet>
        <Facet Name="Image type">
          <String Value="line drawing" />
        </Facet>
      </Facets>
    </Item>
    <Item Id="79" Img="#79" Name="Carex concinna">
      <Description>
Copyright New York Botanical Garden Press - used with permission</Description>
      <Facets>
        <Facet Name="Genus">
          <String Value="Carex" />
        </Facet>
        <Facet Name="Item">
          <String Value="taxon" />
        </Facet>
        <Facet Name="Species">
          <String Value="Carex concinna" />
        </Facet>
        <Facet Name="Country">
          <String Value="Canada" />
          <String Value="United States" />
        </Facet>
        <Facet Name="U.S. State">
          <String Value="Alaska" />
          <String Value="Colorado" />
          <String Value="Michigan" />
          <String Value="Montana" />
          <String Value="Oregon" />
          <String Value="South Dakota" />
          <String Value="Wisconsin" />
          <String Value="Wyoming" />
        </Facet>
        <Facet Name="Canada">
          <String Value="British Colombia" />
          <String Value="New Brunswick" />
          <String Value="Newfoundland and Labrador" />
          <String Value="Northwest Territories" />
          <String Value="Nunavat" />
          <String Value="Ontario" />
          <String Value="Quebec" />
          <String Value="Saskatchewan" />
          <String Value="Yukon" />
          <String Value="Alberta" />
          <String Value="Manitoba" />
        </Facet>
        <Facet Name="Takhtajan Zones">
          <String Value="Canadian Province (1b.)||Great Basin Province (9a.)||North American Prairies Province (3c.)||Rocky Mountain Province (4b.)||Vancouverian Province (4a.)||Appalachian Province (3a.)||Arctic Province (1a.)" />
        </Facet>
        <Facet Name="Carex Section">
          <String Value="Clandestinae" />
        </Facet>
        <Facet Name="Culm height max (cm)">
          <Number Value="20" />
        </Facet>
        <Facet Name="Blade width max (mm)">
          <Number Value="3.1" />
        </Facet>
        <Facet Name="Inflorescence  type">
          <String Value="racemose" />
        </Facet>
        <Facet Name="Proximal spike sexuality">
          <String Value="androgynous" />
          <String Value="pistillate" />
        </Facet>
        <Facet Name="Terminal spike sexuality">
          <String Value="staminate" />
        </Facet>
        <Facet Name="Stigma branch number">
          <Number Value="3" />
        </Facet>
        <Facet Name="Perigynium length max (mm)">
          <Number Value="3.3" />
        </Facet>
        <Facet Name="Perigynium width max (mm)">
          <Number Value="1.4" />
        </Facet>
        <Facet Name="Perigynium in x-section">
          <String Value="circular to sub-circular" />
          <String Value="trigonous" />
        </Facet>
        <Facet Name="Achene length max (mm)">
          <Number Value="2.1" />
        </Facet>
        <Facet Name="Achene width max (mm)">
          <Number Value="1.3" />
        </Facet>
        <Facet Name="Achene shape in cross section">
          <String Value="trigonous" />
        </Facet>
        <Facet Name="Style: deciduous or persistent">
          <String Value="deciduous" />
        </Facet>
        <Facet Name="Image by">
          <String Value="Mackenzie, K. K." />
        </Facet>
        <Facet Name="Image type">
          <String Value="line drawing" />
        </Facet>
      </Facets>
    </Item>
    <Item Id="80" Img="#80" Name="Carex concinnoides">
      <Description>
Copyright New York Botanical Garden Press - used with permission</Description>
      <Facets>
        <Facet Name="Genus">
          <String Value="Carex" />
        </Facet>
        <Facet Name="Item">
          <String Value="taxon" />
        </Facet>
        <Facet Name="Species">
          <String Value="Carex concinnoides" />
        </Facet>
        <Facet Name="Country">
          <String Value="Canada" />
          <String Value="United States" />
        </Facet>
        <Facet Name="U.S. State">
          <String Value="California" />
          <String Value="Idaho" />
          <String Value="Montana" />
          <String Value="Oregon" />
          <String Value="Washington" />
        </Facet>
        <Facet Name="Canada">
          <String Value="British Colombia" />
          <String Value="Alberta" />
        </Facet>
        <Facet Name="Takhtajan Zones">
          <String Value="Californian Province (9b.)||Great Basin Province (9a.)||Rocky Mountain Province (4b.)||Vancouverian Province (4a.)" />
        </Facet>
        <Facet Name="Carex Section">
          <String Value="Clandestinae" />
        </Facet>
        <Facet Name="Culm height max (cm)">
          <Number Value="37" />
        </Facet>
        <Facet Name="Blade width max (mm)">
          <Number Value="5" />
        </Facet>
        <Facet Name="Inflorescence  type">
          <String Value="racemose" />
        </Facet>
        <Facet Name="Proximal spike sexuality">
          <String Value="androgynous" />
          <String Value="pistillate" />
        </Facet>
        <Facet Name="Terminal spike sexuality">
          <String Value="androgynous" />
          <String Value="staminate" />
        </Facet>
        <Facet Name="Stigma branch number">
          <Number Value="3" />
        </Facet>
        <Facet Name="Perigynium length max (mm)">
          <Number Value="3" />
        </Facet>
        <Facet Name="Perigynium width max (mm)">
          <Number Value="1.7" />
        </Facet>
        <Facet Name="Perigynium in x-section">
          <String Value="circular to sub-circular" />
          <String Value="trigonous" />
        </Facet>
        <Facet Name="Achene length max (mm)">
          <Number Value="2.5" />
        </Facet>
        <Facet Name="Achene width max (mm)">
          <Number Value="1.6" />
        </Facet>
        <Facet Name="Achene shape in cross section">
          <String Value="trigonous" />
        </Facet>
        <Facet Name="Style: deciduous or persistent">
          <String Value="deciduous" />
        </Facet>
        <Facet Name="Image by">
          <String Value="Mackenzie, K. K." />
        </Facet>
        <Facet Name="Image type">
          <String Value="line drawing" />
        </Facet>
      </Facets>
    </Item>
    <Item Id="81" Img="#81" Name="Carex conjuncta">
      <Description>
Copyright New York Botanical Garden Press - used with permission</Description>
      <Facets>
        <Facet Name="Genus">
          <String Value="Carex" />
        </Facet>
        <Facet Name="Item">
          <String Value="taxon" />
        </Facet>
        <Facet Name="Species">
          <String Value="Carex conjuncta" />
        </Facet>
        <Facet Name="Country">
          <String Value="United States" />
        </Facet>
        <Facet Name="U.S. State">
          <String Value="Alabama" />
          <String Value="Arkansas" />
          <String Value="Delaware" />
          <String Value="Illinois" />
          <String Value="Indiana" />
          <String Value="Iowa" />
          <String Value="Kansas" />
          <String Value="Kentucky" />
          <String Value="Maryland" />
          <String Value="Michigan" />
          <String Value="Minnesota" />
          <String Value="Missouri" />
          <String Value="Nebraska" />
          <String Value="New Jersey" />
          <String Value="New York" />
          <String Value="Ohio" />
          <String Value="Pennsylvania" />
          <String Value="South Dakota" />
          <String Value="Tennessee" />
          <String Value="Virginia" />
          <String Value="West Virginia" />
          <String Value="Wisconsin" />
        </Facet>
        <Facet Name="Takhtajan Zones">
          <String Value="Atlantic and Gulf Coastal Plain Province (3b.)||North American Prairies Province (3c.)||Appalachian Province (3a.)" />
        </Facet>
        <Facet Name="Carex Section">
          <String Value="Vulpinae" />
        </Facet>
        <Facet Name="Culm height max (cm)">
          <Number Value="80" />
        </Facet>
        <Facet Name="Blade width max (mm)">
          <Number Value="8" />
        </Facet>
        <Facet Name="Inflorescence  type">
          <String Value="racemose" />
        </Facet>
        <Facet Name="Proximal spike sexuality">
          <String Value="androgynous" />
          <String Value="pistillate" />
        </Facet>
        <Facet Name="Terminal spike sexuality">
          <String Value="androgynous" />
        </Facet>
        <Facet Name="Stigma branch number">
          <Number Value="2" />
        </Facet>
        <Facet Name="Perigynium length max (mm)">
          <Number Value="5" />
        </Facet>
        <Facet Name="Perigynium width max (mm)">
          <Number Value="2" />
        </Facet>
        <Facet Name="Perigynium in x-section">
          <String Value="planoconvex" />
        </Facet>
        <Facet Name="Achene length max (mm)">
          <Number Value="2.2" />
        </Facet>
        <Facet Name="Achene width max (mm)">
          <Number Value="1.4" />
        </Facet>
        <Facet Name="Achene shape in cross section">
          <String Value="biconvex to elliptic" />
        </Facet>
        <Facet Name="Style: deciduous or persistent">
          <String Value="deciduous" />
        </Facet>
        <Facet Name="Image by">
          <String Value="Mackenzie, K. K." />
        </Facet>
        <Facet Name="Image type">
          <String Value="line drawing" />
        </Facet>
      </Facets>
    </Item>
    <Item Id="82" Img="#82" Name="Carex conoidea">
      <Description>
Copyright New York Botanical Garden Press - used with permission</Description>
      <Facets>
        <Facet Name="Genus">
          <String Value="Carex" />
        </Facet>
        <Facet Name="Item">
          <String Value="taxon" />
        </Facet>
        <Facet Name="Species">
          <String Value="Carex conoidea" />
        </Facet>
        <Facet Name="Country">
          <String Value="Canada" />
          <String Value="United States" />
        </Facet>
        <Facet Name="U.S. State">
          <String Value="Arizona" />
          <String Value="Connecticut" />
          <String Value="Delaware" />
          <String Value="Illinois" />
          <String Value="Indiana" />
          <String Value="Iowa" />
          <String Value="Maine" />
          <String Value="Massachusetts" />
          <String Value="Michigan" />
          <String Value="Minnesota" />
          <String Value="Missouri" />
          <String Value="New Hampshire" />
          <String Value="New Jersey" />
          <String Value="New York" />
          <String Value="North Carolina" />
          <String Value="Ohio" />
          <String Value="Pennsylvania" />
          <String Value="Rhode Island" />
          <String Value="Vermont" />
          <String Value="Virginia" />
          <String Value="West Virginia" />
          <String Value="Wisconsin" />
        </Facet>
        <Facet Name="Canada">
          <String Value="New Brunswick" />
          <String Value="Newfoundland and Labrador" />
          <String Value="Nova Scotia" />
          <String Value="Ontario" />
          <String Value="Quebec" />
          <String Value="Manitoba" />
        </Facet>
        <Facet Name="Takhtajan Zones">
          <String Value="Atlantic and Gulf Coastal Plain Province (3b.)||Canadian Province (1b.)||North American Prairies Province (3c.)||Appalachian Province (3a.)||Arctic Province (1a.)" />
        </Facet>
        <Facet Name="Carex Section">
          <String Value="Griseae" />
        </Facet>
        <Facet Name="Culm height max (cm)">
          <Number Value="75" />
        </Facet>
        <Facet Name="Blade width max (mm)">
          <Number Value="5.6" />
        </Facet>
        <Facet Name="Inflorescence  type">
          <String Value="racemose" />
        </Facet>
        <Facet Name="Proximal spike sexuality">
          <String Value="androgynous" />
          <String Value="pistillate" />
        </Facet>
        <Facet Name="Terminal spike sexuality">
          <String Value="staminate" />
        </Facet>
        <Facet Name="Stigma branch number">
          <Number Value="3" />
        </Facet>
        <Facet Name="Perigynium length max (mm)">
          <Number Value="4.3" />
        </Facet>
        <Facet Name="Perigynium width max (mm)">
          <Number Value="1.8" />
        </Facet>
        <Facet Name="Perigynium in x-section">
          <String Value="circular to sub-circular" />
        </Facet>
        <Facet Name="Achene length max (mm)">
          <Number Value="2.6" />
        </Facet>
        <Facet Name="Achene width max (mm)">
          <Number Value="1.4" />
        </Facet>
        <Facet Name="Achene shape in cross section">
          <String Value="trigonous" />
        </Facet>
        <Facet Name="Style: deciduous or persistent">
          <String Value="deciduous" />
        </Facet>
        <Facet Name="Image by">
          <String Value="Mackenzie, K. K." />
        </Facet>
        <Facet Name="Image type">
          <String Value="line drawing" />
        </Facet>
      </Facets>
    </Item>
    <Item Id="83" Img="#83" Name="Carex crawei">
      <Description>
Copyright New York Botanical Garden Press - used with permission</Description>
      <Facets>
        <Facet Name="Genus">
          <String Value="Carex" />
        </Facet>
        <Facet Name="Item">
          <String Value="taxon" />
        </Facet>
        <Facet Name="Species">
          <String Value="Carex crawei" />
        </Facet>
        <Facet Name="Country">
          <String Value="Canada" />
          <String Value="United States" />
        </Facet>
        <Facet Name="U.S. State">
          <String Value="Alabama" />
          <String Value="Alaska" />
          <String Value="Arkansas" />
          <String Value="Connecticut" />
          <String Value="Georgia" />
          <String Value="Idaho" />
          <String Value="Illinois" />
          <String Value="Indiana" />
          <String Value="Iowa" />
          <String Value="Kansas" />
          <String Value="Kentucky" />
          <String Value="Maine" />
          <String Value="Michigan" />
          <String Value="Minnesota" />
          <String Value="Mississippi" />
          <String Value="Missouri" />
          <String Value="Montana" />
          <String Value="Nebraska" />
          <String Value="New Jersey" />
          <String Value="New York" />
          <String Value="North Dakota" />
          <String Value="Ohio" />
          <String Value="Oklahoma" />
          <String Value="South Dakota" />
          <String Value="Tennessee" />
          <String Value="Utah" />
          <String Value="Virginia" />
          <String Value="Washington" />
          <String Value="Wisconsin" />
          <String Value="Wyoming" />
        </Facet>
        <Facet Name="Canada">
          <String Value="New Brunswick" />
          <String Value="Ontario" />
          <String Value="Quebec" />
          <String Value="Saskatchewan" />
          <String Value="Alberta" />
          <String Value="Manitoba" />
        </Facet>
        <Facet Name="Takhtajan Zones">
          <String Value="Atlantic and Gulf Coastal Plain Province (3b.)||Canadian Province (1b.)||Great Basin Province (9a.)||North American Prairies Province (3c.)||Rocky Mountain Province (4b.)||Vancouverian Province (4a.)||Appalachian Province (3a.)||Arctic Province (1a.)" />
        </Facet>
        <Facet Name="Carex Section">
          <String Value="Granulares" />
        </Facet>
        <Facet Name="Culm height max (cm)">
          <Number Value="40" />
        </Facet>
        <Facet Name="Blade width max (mm)">
          <Number Value="4.4" />
        </Facet>
        <Facet Name="Inflorescence  type">
          <String Value="racemose" />
        </Facet>
        <Facet Name="Proximal spike sexuality">
          <String Value="androgynous" />
          <String Value="pistillate" />
        </Facet>
        <Facet Name="Terminal spike sexuality">
          <String Value="staminate" />
        </Facet>
        <Facet Name="Stigma branch number">
          <Number Value="3" />
        </Facet>
        <Facet Name="Perigynium length max (mm)">
          <Number Value="3.7" />
        </Facet>
        <Facet Name="Perigynium width max (mm)">
          <Number Value="1.9" />
        </Facet>
        <Facet Name="Perigynium in x-section">
          <String Value="circular to sub-circular" />
          <String Value="trigonous" />
        </Facet>
        <Facet Name="Achene length max (mm)">
          <Number Value="1.9" />
        </Facet>
        <Facet Name="Achene width max (mm)">
          <Number Value="1.8" />
        </Facet>
        <Facet Name="Achene shape in cross section">
          <String Value="trigonous" />
        </Facet>
        <Facet Name="Style: deciduous or persistent">
          <String Value="deciduous" />
        </Facet>
        <Facet Name="Image by">
          <String Value="Mackenzie, K. K." />
        </Facet>
        <Facet Name="Image type">
          <String Value="line drawing" />
        </Facet>
      </Facets>
    </Item>
    <Item Id="84" Img="#84" Name="Carex crawfordii">
      <Description>
Copyright New York Botanical Garden Press - used with permission</Description>
      <Facets>
        <Facet Name="Genus">
          <String Value="Carex" />
        </Facet>
        <Facet Name="Item">
          <String Value="taxon" />
        </Facet>
        <Facet Name="Species">
          <String Value="Carex crawfordii" />
        </Facet>
        <Facet Name="Country">
          <String Value="Canada" />
          <String Value="United States" />
        </Facet>
        <Facet Name="U.S. State">
          <String Value="Alaska" />
          <String Value="Connecticut" />
          <String Value="Idaho" />
          <String Value="Illinois" />
          <String Value="Iowa" />
          <String Value="Maine" />
          <String Value="Massachusetts" />
          <String Value="Michigan" />
          <String Value="Minnesota" />
          <String Value="Missouri" />
          <String Value="Montana" />
          <String Value="New Hampshire" />
          <String Value="New Jersey" />
          <String Value="Oregon" />
          <String Value="Pennsylvania" />
          <String Value="Vermont" />
          <String Value="Washington" />
          <String Value="Wisconsin" />
        </Facet>
        <Facet Name="Canada">
          <String Value="British Colombia" />
          <String Value="New Brunswick" />
          <String Value="Newfoundland and Labrador" />
          <String Value="Northwest Territories" />
          <String Value="Nova Scotia" />
          <String Value="Ontario" />
          <String Value="Quebec" />
          <String Value="Saskatchewan" />
          <String Value="Yukon" />
          <String Value="Alberta" />
          <String Value="Manitoba" />
        </Facet>
        <Facet Name="Takhtajan Zones">
          <String Value="Canadian Province (1b.)||Great Basin Province (9a.)||North American Prairies Province (3c.)||Rocky Mountain Province (4b.)||Vancouverian Province (4a.)||Appalachian Province (3a.)||Arctic Province (1a.)" />
        </Facet>
        <Facet Name="Carex Section">
          <String Value="Ovales" />
        </Facet>
        <Facet Name="Culm height max (cm)">
          <Number Value="85" />
        </Facet>
        <Facet Name="Blade width max (mm)">
          <Number Value="4" />
        </Facet>
        <Facet Name="Inflorescence  type">
          <String Value="racemose" />
        </Facet>
        <Facet Name="Proximal spike sexuality">
          <String Value="gynecandrous" />
          <String Value="pistillate" />
        </Facet>
        <Facet Name="Terminal spike sexuality">
          <String Value="gynecandrous" />
        </Facet>
        <Facet Name="Stigma branch number">
          <Number Value="2" />
        </Facet>
        <Facet Name="Perigynium length max (mm)">
          <Number Value="4.7" />
        </Facet>
        <Facet Name="Perigynium width max (mm)">
          <Number Value="1.3" />
        </Facet>
        <Facet Name="Perigynium in x-section">
          <String Value="planoconvex" />
        </Facet>
        <Facet Name="Achene length max (mm)">
          <Number Value="1.5" />
        </Facet>
        <Facet Name="Achene width max (mm)">
          <Number Value="0.8" />
        </Facet>
        <Facet Name="Achene shape in cross section">
          <String Value="biconvex to elliptic" />
        </Facet>
        <Facet Name="Style: deciduous or persistent">
          <String Value="deciduous" />
          <String Value="persistent" />
        </Facet>
        <Facet Name="Image by">
          <String Value="Mackenzie, K. K." />
        </Facet>
        <Facet Name="Image type">
          <String Value="line drawing" />
        </Facet>
      </Facets>
    </Item>
    <Item Id="85" Img="#85" Name="Carex crebriflora">
      <Description>
Copyright New York Botanical Garden Press - used with permission</Description>
      <Facets>
        <Facet Name="Genus">
          <String Value="Carex" />
        </Facet>
        <Facet Name="Item">
          <String Value="taxon" />
        </Facet>
        <Facet Name="Species">
          <String Value="Carex crebriflora" />
        </Facet>
        <Facet Name="Country">
          <String Value="United States" />
        </Facet>
        <Facet Name="U.S. State">
          <String Value="Alabama" />
          <String Value="Arkansas" />
          <String Value="Florida" />
          <String Value="Georgia" />
          <String Value="Kentucky" />
          <String Value="Louisiana" />
          <String Value="Mississippi" />
          <String Value="North Carolina" />
          <String Value="Oklahoma" />
          <String Value="South Carolina" />
          <String Value="Tennessee" />
          <String Value="Texas" />
          <String Value="Virginia" />
        </Facet>
        <Facet Name="Takhtajan Zones">
          <String Value="Atlantic and Gulf Coastal Plain Province (3b.)||North American Prairies Province (3c.)||Sonoran Province (9c.)||Appalachian Province (3a.)" />
        </Facet>
        <Facet Name="Carex Section">
          <String Value="Laxiflorae" />
        </Facet>
        <Facet Name="Culm height max (cm)">
          <Number Value="70" />
        </Facet>
        <Facet Name="Blade width max (mm)">
          <Number Value="10" />
        </Facet>
        <Facet Name="Inflorescence  type">
          <String Value="racemose" />
        </Facet>
        <Facet Name="Proximal spike sexuality">
          <String Value="pistillate" />
        </Facet>
        <Facet Name="Terminal spike sexuality">
          <String Value="staminate" />
        </Facet>
        <Facet Name="Stigma branch number">
          <Number Value="3" />
        </Facet>
        <Facet Name="Perigynium length max (mm)">
          <Number Value="5" />
        </Facet>
        <Facet Name="Perigynium width max (mm)">
          <Number Value="2" />
        </Facet>
        <Facet Name="Perigynium in x-section">
          <String Value="circular to sub-circular" />
          <String Value="trigonous" />
        </Facet>
        <Facet Name="Achene length max (mm)">
          <Number Value="4.4" />
        </Facet>
        <Facet Name="Achene width max (mm)">
          <Number Value="1.8" />
        </Facet>
        <Facet Name="Achene shape in cross section">
          <String Value="trigonous" />
        </Facet>
        <Facet Name="Style: deciduous or persistent">
          <String Value="deciduous" />
        </Facet>
        <Facet Name="Image by">
          <String Value="Mackenzie, K. K." />
        </Facet>
        <Facet Name="Image type">
          <String Value="line drawing" />
        </Facet>
      </Facets>
    </Item>
    <Item Id="86" Img="#86" Name="Carex crinita">
      <Description>
Copyright New York Botanical Garden Press - used with permission</Description>
      <Facets>
        <Facet Name="Genus">
          <String Value="Carex" />
        </Facet>
        <Facet Name="Item">
          <String Value="taxon" />
        </Facet>
        <Facet Name="Species">
          <String Value="Carex crinita" />
        </Facet>
        <Facet Name="Country">
          <String Value="United States" />
        </Facet>
        <Facet Name="U.S. State">
          <String Value="Alabama" />
          <String Value="Arkansas" />
          <String Value="Connecticut" />
          <String Value="Delaware" />
          <String Value="Georgia" />
          <String Value="Kentucky" />
          <String Value="Louisiana" />
          <String Value="Maryland" />
          <String Value="Massachusetts" />
          <String Value="Mississippi" />
          <String Value="Missouri" />
          <String Value="Nebraska" />
          <String Value="New Jersey" />
          <String Value="New York" />
          <String Value="North Carolina" />
          <String Value="Ohio" />
          <String Value="Oklahoma" />
          <String Value="Pennsylvania" />
          <String Value="Rhode Island" />
          <String Value="South Carolina" />
          <String Value="Tennessee" />
          <String Value="Texas" />
          <String Value="Virginia" />
          <String Value="West Virginia" />
        </Facet>
        <Facet Name="Takhtajan Zones">
          <String Value="Atlantic and Gulf Coastal Plain Province (3b.)||North American Prairies Province (3c.)||Sonoran Province (9c.)||Appalachian Province (3a.)" />
        </Facet>
        <Facet Name="Carex Section">
          <String Value="Phacocytis" />
        </Facet>
        <Facet Name="Culm height max (cm)">
          <Number Value="150" />
        </Facet>
        <Facet Name="Blade width max (mm)">
          <Number Value="14" />
        </Facet>
        <Facet Name="Inflorescence  type">
          <String Value="racemose" />
        </Facet>
        <Facet Name="Proximal spike sexuality">
          <String Value="pistillate" />
        </Facet>
        <Facet Name="Terminal spike sexuality">
          <String Value="staminate" />
        </Facet>
        <Facet Name="Stigma branch number">
          <Number Value="2" />
        </Facet>
        <Facet Name="Perigynium length max (mm)">
          <Number Value="3.9" />
        </Facet>
        <Facet Name="Perigynium width max (mm)">
          <Number Value="2.8" />
        </Facet>
        <Facet Name="Perigynium in x-section">
          <String Value="biconvex" />
          <String Value="planoconvex" />
        </Facet>
        <Facet Name="Achene length max (mm)">
          <Number Value="1.7" />
        </Facet>
        <Facet Name="Achene shape in cross section">
          <String Value="biconvex to elliptic" />
        </Facet>
        <Facet Name="Style: deciduous or persistent">
          <String Value="deciduous" />
        </Facet>
        <Facet Name="Image by">
          <String Value="Mackenzie, K. K." />
        </Facet>
        <Facet Name="Image type">
          <String Value="line drawing" />
        </Facet>
      </Facets>
    </Item>
    <Item Id="87" Img="#87" Name="Carex cristatella">
      <Description>
Copyright New York Botanical Garden Press - used with permission</Description>
      <Facets>
        <Facet Name="Genus">
          <String Value="Carex" />
        </Facet>
        <Facet Name="Item">
          <String Value="taxon" />
        </Facet>
        <Facet Name="Species">
          <String Value="Carex cristatella" />
        </Facet>
        <Facet Name="Country">
          <String Value="Canada" />
          <String Value="United States" />
        </Facet>
        <Facet Name="U.S. State">
          <String Value="Connecticut" />
          <String Value="Delaware" />
          <String Value="Illinois" />
          <String Value="Indiana" />
          <String Value="Iowa" />
          <String Value="Kansas" />
          <String Value="Kentucky" />
          <String Value="Maryland" />
          <String Value="Massachusetts" />
          <String Value="Michigan" />
          <String Value="Minnesota" />
          <String Value="Missouri" />
          <String Value="Nebraska" />
          <String Value="New Hampshire" />
          <String Value="New Jersey" />
          <String Value="New York" />
          <String Value="North Carolina" />
          <String Value="Ohio" />
          <String Value="Pennsylvania" />
          <String Value="Rhode Island" />
          <String Value="South Dakota" />
          <String Value="Tennessee" />
          <String Value="Vermont" />
          <String Value="Virginia" />
          <String Value="West Virginia" />
          <String Value="Wisconsin" />
        </Facet>
        <Facet Name="Canada">
          <String Value="Ontario" />
          <String Value="Quebec" />
          <String Value="Saskatchewan" />
          <String Value="Alberta" />
          <String Value="Manitoba" />
        </Facet>
        <Facet Name="Takhtajan Zones">
          <String Value="Atlantic and Gulf Coastal Plain Province (3b.)||Canadian Province (1b.)||North American Prairies Province (3c.)||Rocky Mountain Province (4b.)||Appalachian Province (3a.)||Arctic Province (1a.)" />
        </Facet>
        <Facet Name="Carex Section">
          <String Value="Ovales" />
        </Facet>
        <Facet Name="Culm height max (cm)">
          <Number Value="100" />
        </Facet>
        <Facet Name="Blade width max (mm)">
          <Number Value="7.5" />
        </Facet>
        <Facet Name="Inflorescence  type">
          <String Value="racemose" />
        </Facet>
        <Facet Name="Proximal spike sexuality">
          <String Value="gynecandrous" />
          <String Value="pistillate" />
        </Facet>
        <Facet Name="Terminal spike sexuality">
          <String Value="gynecandrous" />
        </Facet>
        <Facet Name="Stigma branch number">
          <Number Value="2" />
        </Facet>
        <Facet Name="Perigynium length max (mm)">
          <Number Value="4" />
        </Facet>
        <Facet Name="Perigynium width max (mm)">
          <Number Value="1.7" />
        </Facet>
        <Facet Name="Perigynium in x-section">
          <String Value="planoconvex" />
        </Facet>
        <Facet Name="Achene length max (mm)">
          <Number Value="1.5" />
        </Facet>
        <Facet Name="Achene width max (mm)">
          <Number Value="0.8" />
        </Facet>
        <Facet Name="Achene shape in cross section">
          <String Value="biconvex to elliptic" />
        </Facet>
        <Facet Name="Style: deciduous or persistent">
          <String Value="deciduous" />
        </Facet>
        <Facet Name="Image by">
          <String Value="Mackenzie, K. K." />
        </Facet>
        <Facet Name="Image type">
          <String Value="line drawing" />
        </Facet>
      </Facets>
    </Item>
    <Item Id="88" Img="#88" Name="Carex crus-corvi">
      <Description>
Copyright New York Botanical Garden Press - used with permission</Description>
      <Facets>
        <Facet Name="Genus">
          <String Value="Carex" />
        </Facet>
        <Facet Name="Item">
          <String Value="taxon" />
        </Facet>
        <Facet Name="Species">
          <String Value="Carex crus-corvi" />
        </Facet>
        <Facet Name="Country">
          <String Value="Canada" />
          <String Value="United States" />
        </Facet>
        <Facet Name="U.S. State">
          <String Value="Alabama" />
          <String Value="Arkansas" />
          <String Value="Florida" />
          <String Value="Georgia" />
          <String Value="Illinois" />
          <String Value="Indiana" />
          <String Value="Iowa" />
          <String Value="Kansas" />
          <String Value="Kentucky" />
          <String Value="Louisiana" />
          <String Value="Michigan" />
          <String Value="Minnesota" />
          <String Value="Missouri" />
          <String Value="Nebraska" />
          <String Value="North Carolina" />
          <String Value="Ohio" />
          <String Value="Oklahoma" />
          <String Value="South Carolina" />
          <String Value="Tennessee" />
          <String Value="Texas" />
          <String Value="Virginia" />
          <String Value="Wisconsin" />
        </Facet>
        <Facet Name="Canada">
          <String Value="Ontario" />
        </Facet>
        <Facet Name="Takhtajan Zones">
          <String Value="Atlantic and Gulf Coastal Plain Province (3b.)||Canadian Province (1b.)||North American Prairies Province (3c.)||Sonoran Province (9c.)||Appalachian Province (3a.)" />
        </Facet>
        <Facet Name="Carex Section">
          <String Value="Vulpinae" />
        </Facet>
        <Facet Name="Culm height max (cm)">
          <Number Value="90" />
        </Facet>
        <Facet Name="Blade width max (mm)">
          <Number Value="18" />
        </Facet>
        <Facet Name="Inflorescence  type">
          <String Value="paniculate" />
        </Facet>
        <Facet Name="Proximal spike sexuality">
          <String Value="androgynous" />
          <String Value="pistillate" />
        </Facet>
        <Facet Name="Terminal spike sexuality">
          <String Value="androgynous" />
        </Facet>
        <Facet Name="Stigma branch number">
          <Number Value="2" />
        </Facet>
        <Facet Name="Perigynium length max (mm)">
          <Number Value="9" />
        </Facet>
        <Facet Name="Perigynium width max (mm)">
          <Number Value="2.2" />
        </Facet>
        <Facet Name="Perigynium in x-section">
          <String Value="circular to sub-circular" />
          <String Value="planoconvex" />
        </Facet>
        <Facet Name="Achene length max (mm)">
          <Number Value="2.5" />
        </Facet>
        <Facet Name="Achene width max (mm)">
          <Number Value="1.4" />
        </Facet>
        <Facet Name="Achene shape in cross section">
          <String Value="biconvex to elliptic" />
        </Facet>
        <Facet Name="Style: deciduous or persistent">
          <String Value="deciduous" />
        </Facet>
        <Facet Name="Image by">
          <String Value="Mackenzie, K. K." />
        </Facet>
        <Facet Name="Image type">
          <String Value="line drawing" />
        </Facet>
      </Facets>
    </Item>
    <Item Id="89" Img="#89" Name="Carex cryptolepis">
      <Description>
Copyright New York Botanical Garden Press - used with permission</Description>
      <Facets>
        <Facet Name="Genus">
          <String Value="Carex" />
        </Facet>
        <Facet Name="Item">
          <String Value="taxon" />
        </Facet>
        <Facet Name="Species">
          <String Value="Carex cryptolepis" />
        </Facet>
        <Facet Name="Country">
          <String Value="Canada" />
          <String Value="United States" />
        </Facet>
        <Facet Name="U.S. State">
          <String Value="Connecticut" />
          <String Value="Illinois" />
          <String Value="Indiana" />
          <String Value="Maine" />
          <String Value="Massachusetts" />
          <String Value="Michigan" />
          <String Value="Minnesota" />
          <String Value="New Hampshire" />
          <String Value="New Jersey" />
          <String Value="New York" />
          <String Value="Ohio" />
          <String Value="Pennsylvania" />
          <String Value="Rhode Island" />
          <String Value="Vermont" />
          <String Value="Wisconsin" />
        </Facet>
        <Facet Name="Canada">
          <String Value="Newfoundland and Labrador" />
          <String Value="Ontario" />
          <String Value="Quebec" />
          <String Value="Saskatchewan" />
          <String Value="Manitoba" />
        </Facet>
        <Facet Name="Takhtajan Zones">
          <String Value="Canadian Province (1b.)||North American Prairies Province (3c.)||Appalachian Province (3a.)||Arctic Province (1a.)" />
        </Facet>
        <Facet Name="Carex Section">
          <String Value="Ceratocystis" />
        </Facet>
        <Facet Name="Culm height max (cm)">
          <Number Value="50" />
        </Facet>
        <Facet Name="Blade width max (mm)">
          <Number Value="2.9" />
        </Facet>
        <Facet Name="Inflorescence  type">
          <String Value="racemose" />
        </Facet>
        <Facet Name="Proximal spike sexuality">
          <String Value="pistillate" />
        </Facet>
        <Facet Name="Terminal spike sexuality">
          <String Value="staminate" />
        </Facet>
        <Facet Name="Stigma branch number">
          <Number Value="3" />
        </Facet>
        <Facet Name="Perigynium length max (mm)">
          <Number Value="4.8" />
        </Facet>
        <Facet Name="Perigynium width max (mm)">
          <Number Value="1.7" />
        </Facet>
        <Facet Name="Perigynium in x-section">
          <String Value="circular to sub-circular" />
          <String Value="trigonous" />
        </Facet>
        <Facet Name="Achene length max (mm)">
          <Number Value="1.5" />
        </Facet>
        <Facet Name="Achene width max (mm)">
          <Number Value="1.2" />
        </Facet>
        <Facet Name="Achene shape in cross section">
          <String Value="trigonous" />
        </Facet>
        <Facet Name="Style: deciduous or persistent">
          <String Value="deciduous" />
        </Facet>
        <Facet Name="Image by">
          <String Value="Mackenzie, K. K." />
        </Facet>
        <Facet Name="Image type">
          <String Value="line drawing" />
        </Facet>
      </Facets>
    </Item>
    <Item Id="90" Img="#90" Name="Carex cumulata">
      <Description>
Copyright New York Botanical Garden Press - used with permission</Description>
      <Facets>
        <Facet Name="Genus">
          <String Value="Carex" />
        </Facet>
        <Facet Name="Item">
          <String Value="taxon" />
        </Facet>
        <Facet Name="Species">
          <String Value="Carex cumulata" />
        </Facet>
        <Facet Name="Country">
          <String Value="Canada" />
          <String Value="United States" />
        </Facet>
        <Facet Name="U.S. State">
          <String Value="Connecticut" />
          <String Value="Illinois" />
          <String Value="Indiana" />
          <String Value="Maine" />
          <String Value="Massachusetts" />
          <String Value="Michigan" />
          <String Value="New Hampshire" />
          <String Value="New Jersey" />
          <String Value="New York" />
          <String Value="Pennsylvania" />
          <String Value="Rhode Island" />
          <String Value="Vermont" />
          <String Value="Wisconsin" />
        </Facet>
        <Facet Name="Canada">
          <String Value="New Brunswick" />
          <String Value="Newfoundland and Labrador" />
          <String Value="Nova Scotia" />
          <String Value="Ontario" />
          <String Value="Quebec" />
          <String Value="Manitoba" />
        </Facet>
        <Facet Name="Takhtajan Zones">
          <String Value="Canadian Province (1b.)||Appalachian Province (3a.)||Arctic Province (1a.)" />
        </Facet>
        <Facet Name="Carex Section">
          <String Value="Ovales" />
        </Facet>
        <Facet Name="Culm height max (cm)">
          <Number Value="80" />
        </Facet>
        <Facet Name="Blade width max (mm)">
          <Number Value="8" />
        </Facet>
        <Facet Name="Inflorescence  type">
          <String Value="racemose" />
        </Facet>
        <Facet Name="Proximal spike sexuality">
          <String Value="gynecandrous" />
          <String Value="pistillate" />
        </Facet>
        <Facet Name="Terminal spike sexuality">
          <String Value="gynecandrous" />
        </Facet>
        <Facet Name="Stigma branch number">
          <Number Value="2" />
        </Facet>
        <Facet Name="Perigynium length max (mm)">
          <Number Value="4.2" />
        </Facet>
        <Facet Name="Perigynium width max (mm)">
          <Number Value="3.2" />
        </Facet>
        <Facet Name="Perigynium in x-section">
          <String Value="planoconvex" />
        </Facet>
        <Facet Name="Achene length max (mm)">
          <Number Value="1.9" />
        </Facet>
        <Facet Name="Achene width max (mm)">
          <Number Value="1.3" />
        </Facet>
        <Facet Name="Achene shape in cross section">
          <String Value="biconvex to elliptic" />
        </Facet>
        <Facet Name="Style: deciduous or persistent">
          <String Value="deciduous" />
        </Facet>
        <Facet Name="Image by">
          <String Value="Mackenzie, K. K." />
        </Facet>
        <Facet Name="Image type">
          <String Value="line drawing" />
        </Facet>
      </Facets>
    </Item>
    <Item Id="91" Img="#91" Name="Carex cusickii">
      <Description>
Copyright New York Botanical Garden Press - used with permission</Description>
      <Facets>
        <Facet Name="Genus">
          <String Value="Carex" />
        </Facet>
        <Facet Name="Item">
          <String Value="taxon" />
        </Facet>
        <Facet Name="Species">
          <String Value="Carex cusickii" />
        </Facet>
        <Facet Name="Country">
          <String Value="Canada" />
          <String Value="United States" />
        </Facet>
        <Facet Name="U.S. State">
          <String Value="California" />
          <String Value="Idaho" />
          <String Value="Montana" />
          <String Value="Oregon" />
          <String Value="Washington" />
          <String Value="Wyoming" />
        </Facet>
        <Facet Name="Canada">
          <String Value="British Colombia" />
        </Facet>
        <Facet Name="Takhtajan Zones">
          <String Value="Californian Province (9b.)||North American Prairies Province (3c.)||Rocky Mountain Province (4b.)||Vancouverian Province (4a.)" />
        </Facet>
        <Facet Name="Carex Section">
          <String Value="Heleoglochin" />
        </Facet>
        <Facet Name="Culm height max (cm)">
          <Number Value="7" />
        </Facet>
        <Facet Name="Blade width max (mm)">
          <Number Value="6" />
        </Facet>
        <Facet Name="Inflorescence  type">
          <String Value="racemose" />
          <String Value="paniculate" />
        </Facet>
        <Facet Name="Proximal spike sexuality">
          <String Value="androgynous" />
          <String Value="pistillate" />
          <String Value="staminate" />
        </Facet>
        <Facet Name="Terminal spike sexuality">
          <String Value="androgynous" />
          <String Value="gynecandrous" />
          <String Value="pistillate" />
          <String Value="staminate" />
        </Facet>
        <Facet Name="Stigma branch number">
          <Number Value="2" />
        </Facet>
        <Facet Name="Perigynium length max (mm)">
          <Number Value="3" />
        </Facet>
        <Facet Name="Perigynium width max (mm)">
          <Number Value="1.8" />
        </Facet>
        <Facet Name="Perigynium in x-section">
          <String Value="biconvex" />
          <String Value="planoconvex" />
        </Facet>
        <Facet Name="Achene length max (mm)">
          <Number Value="1.6" />
        </Facet>
        <Facet Name="Achene width max (mm)">
          <Number Value="1.1" />
        </Facet>
        <Facet Name="Achene shape in cross section">
          <String Value="biconvex to elliptic" />
        </Facet>
        <Facet Name="Style: deciduous or persistent">
          <String Value="deciduous" />
        </Facet>
        <Facet Name="Image by">
          <String Value="Mackenzie, K. K." />
        </Facet>
        <Facet Name="Image type">
          <String Value="line drawing" />
        </Facet>
      </Facets>
    </Item>
    <Item Id="92" Img="#92" Name="Carex dasycarpa">
      <Description>
Copyright New York Botanical Garden Press - used with permission</Description>
      <Facets>
        <Facet Name="Genus">
          <String Value="Carex" />
        </Facet>
        <Facet Name="Item">
          <String Value="taxon" />
        </Facet>
        <Facet Name="Species">
          <String Value="Carex dasycarpa" />
        </Facet>
        <Facet Name="Country">
          <String Value="United States" />
        </Facet>
        <Facet Name="U.S. State">
          <String Value="Alabama" />
          <String Value="Florida" />
          <String Value="Georgia" />
          <String Value="Mississippi" />
          <String Value="South Carolina" />
        </Facet>
        <Facet Name="Takhtajan Zones">
          <String Value="Atlantic and Gulf Coastal Plain Province (3b.)||West Indian Province (23b.)" />
        </Facet>
        <Facet Name="Carex Section">
          <String Value="Hallaraniae" />
        </Facet>
        <Facet Name="Culm height max (cm)">
          <Number Value="40" />
        </Facet>
        <Facet Name="Blade width max (mm)">
          <Number Value="4.5" />
        </Facet>
        <Facet Name="Inflorescence  type">
          <String Value="racemose" />
        </Facet>
        <Facet Name="Proximal spike sexuality">
          <String Value="pistillate" />
        </Facet>
        <Facet Name="Terminal spike sexuality">
          <String Value="gynecandrous" />
          <String Value="staminate" />
        </Facet>
        <Facet Name="Stigma branch number">
          <Number Value="3" />
        </Facet>
        <Facet Name="Perigynium length max (mm)">
          <Number Value="6" />
        </Facet>
        <Facet Name="Perigynium width max (mm)">
          <Number Value="2" />
        </Facet>
        <Facet Name="Perigynium in x-section">
          <String Value="trigonous" />
        </Facet>
        <Facet Name="Achene length max (mm)">
          <Number Value="2.8" />
        </Facet>
        <Facet Name="Achene width max (mm)">
          <Number Value="1.7" />
        </Facet>
        <Facet Name="Achene shape in cross section">
          <String Value="trigonous" />
        </Facet>
        <Facet Name="Style: deciduous or persistent">
          <String Value="deciduous" />
        </Facet>
        <Facet Name="Image by">
          <String Value="Mackenzie, K. K." />
        </Facet>
        <Facet Name="Image type">
          <String Value="line drawing" />
        </Facet>
      </Facets>
    </Item>
    <Item Id="93" Img="#93" Name="Carex davisii">
      <Description>
Copyright New York Botanical Garden Press - used with permission</Description>
      <Facets>
        <Facet Name="Genus">
          <String Value="Carex" />
        </Facet>
        <Facet Name="Item">
          <String Value="taxon" />
        </Facet>
        <Facet Name="Species">
          <String Value="Carex davisii" />
        </Facet>
        <Facet Name="Country">
          <String Value="Canada" />
          <String Value="United States" />
        </Facet>
        <Facet Name="U.S. State">
          <String Value="Arkansas" />
          <String Value="Connecticut" />
          <String Value="Delaware" />
          <String Value="Illinois" />
          <String Value="Indiana" />
          <String Value="Iowa" />
          <String Value="Kansas" />
          <String Value="Kentucky" />
          <String Value="Maryland" />
          <String Value="Massachusetts" />
          <String Value="Michigan" />
          <String Value="Minnesota" />
          <String Value="Missouri" />
          <String Value="Nebraska" />
          <String Value="New Jersey" />
          <String Value="New York" />
          <String Value="Ohio" />
          <String Value="Oklahoma" />
          <String Value="Pennsylvania" />
          <String Value="Tennessee" />
          <String Value="Texas" />
          <String Value="Vermont" />
          <String Value="West Virginia" />
          <String Value="Wisconsin" />
        </Facet>
        <Facet Name="Canada">
          <String Value="Ontario" />
          <String Value="Quebec" />
        </Facet>
        <Facet Name="Takhtajan Zones">
          <String Value="Atlantic and Gulf Coastal Plain Province (3b.)||Canadian Province (1b.)||North American Prairies Province (3c.)||Sonoran Province (9c.)||Appalachian Province (3a.)||Arctic Province (1a.)" />
        </Facet>
        <Facet Name="Carex Section">
          <String Value="Hymenochalanae" />
        </Facet>
        <Facet Name="Culm height max (cm)">
          <Number Value="100" />
        </Facet>
        <Facet Name="Blade width max (mm)">
          <Number Value="8" />
        </Facet>
        <Facet Name="Inflorescence  type">
          <String Value="racemose" />
        </Facet>
        <Facet Name="Proximal spike sexuality">
          <String Value="androgynous" />
          <String Value="gynecandrous" />
          <String Value="pistillate" />
        </Facet>
        <Facet Name="Terminal spike sexuality">
          <String Value="gynecandrous" />
        </Facet>
        <Facet Name="Stigma branch number">
          <Number Value="3" />
        </Facet>
        <Facet Name="Perigynium length max (mm)">
          <Number Value="6" />
        </Facet>
        <Facet Name="Perigynium width max (mm)">
          <Number Value="2.5" />
        </Facet>
        <Facet Name="Perigynium in x-section">
          <String Value="circular to sub-circular" />
          <String Value="trigonous" />
        </Facet>
        <Facet Name="Achene length max (mm)">
          <Number Value="2.7" />
        </Facet>
        <Facet Name="Achene width max (mm)">
          <Number Value="1.2" />
        </Facet>
        <Facet Name="Achene shape in cross section">
          <String Value="trigonous" />
        </Facet>
        <Facet Name="Style: deciduous or persistent">
          <String Value="deciduous" />
        </Facet>
        <Facet Name="Image by">
          <String Value="Mackenzie, K. K." />
        </Facet>
        <Facet Name="Image type">
          <String Value="line drawing" />
        </Facet>
      </Facets>
    </Item>
    <Item Id="94" Img="#94" Name="Carex davyi">
      <Description>
Copyright New York Botanical Garden Press - used with permission</Description>
      <Facets>
        <Facet Name="Genus">
          <String Value="Carex" />
        </Facet>
        <Facet Name="Item">
          <String Value="taxon" />
        </Facet>
        <Facet Name="Species">
          <String Value="Carex davyi" />
        </Facet>
        <Facet Name="Country">
          <String Value="United States" />
        </Facet>
        <Facet Name="U.S. State">
          <String Value="California" />
        </Facet>
        <Facet Name="Takhtajan Zones">
          <String Value="Californian Province (9b.)||Vancouverian Province (4a.)" />
        </Facet>
        <Facet Name="Carex Section">
          <String Value="Ovales" />
        </Facet>
        <Facet Name="Culm height max (cm)">
          <Number Value="37" />
        </Facet>
        <Facet Name="Blade width max (mm)">
          <Number Value="3" />
        </Facet>
        <Facet Name="Inflorescence  type">
          <String Value="racemose" />
        </Facet>
        <Facet Name="Proximal spike sexuality">
          <String Value="gynecandrous" />
          <String Value="pistillate" />
        </Facet>
        <Facet Name="Terminal spike sexuality">
          <String Value="gynecandrous" />
        </Facet>
        <Facet Name="Stigma branch number">
          <Number Value="2" />
        </Facet>
        <Facet Name="Perigynium length max (mm)">
          <Number Value="8.5" />
        </Facet>
        <Facet Name="Perigynium width max (mm)">
          <Number Value="2.2" />
        </Facet>
        <Facet Name="Perigynium in x-section">
          <String Value="planoconvex" />
        </Facet>
        <Facet Name="Achene length max (mm)">
          <Number Value="3" />
        </Facet>
        <Facet Name="Achene width max (mm)">
          <Number Value="1.5" />
        </Facet>
        <Facet Name="Achene shape in cross section">
          <String Value="biconvex to elliptic" />
        </Facet>
        <Facet Name="Style: deciduous or persistent">
          <String Value="deciduous" />
        </Facet>
        <Facet Name="Image by">
          <String Value="Mackenzie, K. K." />
        </Facet>
        <Facet Name="Image type">
          <String Value="line drawing" />
        </Facet>
      </Facets>
    </Item>
    <Item Id="95" Img="#95" Name="Carex debilis">
      <Description>
Copyright New York Botanical Garden Press - used with permission</Description>
      <Facets>
        <Facet Name="Genus">
          <String Value="Carex" />
        </Facet>
        <Facet Name="Item">
          <String Value="taxon" />
        </Facet>
        <Facet Name="Species">
          <String Value="Carex debilis" />
        </Facet>
        <Facet Name="Country">
          <String Value="Canada" />
          <String Value="United States" />
        </Facet>
        <Facet Name="U.S. State">
          <String Value="Alabama" />
          <String Value="Arkansas" />
          <String Value="Connecticut" />
          <String Value="Delaware" />
          <String Value="Florida" />
          <String Value="Georgia" />
          <String Value="Illinois" />
          <String Value="Indiana" />
          <String Value="Kentucky" />
          <String Value="Louisiana" />
          <String Value="Maine" />
          <String Value="Maryland" />
          <String Value="Massachusetts" />
          <String Value="Michigan" />
          <String Value="Minnesota" />
          <String Value="Mississippi" />
          <String Value="Missouri" />
          <String Value="New Hampshire" />
          <String Value="New Jersey" />
          <String Value="New York" />
          <String Value="North Carolina" />
          <String Value="Ohio" />
          <String Value="Oklahoma" />
          <String Value="Pennsylvania" />
          <String Value="Rhode Island" />
          <String Value="South Carolina" />
          <String Value="Tennessee" />
          <String Value="Texas" />
          <String Value="Vermont" />
          <String Value="Virginia" />
          <String Value="West Virginia" />
          <String Value="Wisconsin" />
        </Facet>
        <Facet Name="Canada">
          <String Value="New Brunswick" />
          <String Value="Newfoundland and Labrador" />
          <String Value="Nova Scotia" />
          <String Value="Ontario" />
          <String Value="Quebec" />
          <String Value="Manitoba" />
        </Facet>
        <Facet Name="Takhtajan Zones">
          <String Value="Atlantic and Gulf Coastal Plain Province (3b.)||Canadian Province (1b.)||North American Prairies Province (3c.)||Sonoran Province (9c.)||West Indian Province (23b.)||Appalachian Province (3a.)||Arctic Province (1a.)" />
        </Facet>
        <Facet Name="Carex Section">
          <String Value="Hymenochalanae" />
        </Facet>
        <Facet Name="Culm height max (cm)">
          <Number Value="100" />
        </Facet>
        <Facet Name="Blade width max (mm)">
          <Number Value="7" />
        </Facet>
        <Facet Name="Inflorescence  type">
          <String Value="racemose" />
        </Facet>
        <Facet Name="Proximal spike sexuality">
          <String Value="pistillate" />
        </Facet>
        <Facet Name="Terminal spike sexuality">
          <String Value="staminate" />
        </Facet>
        <Facet Name="Stigma branch number">
          <Number Value="3" />
        </Facet>
        <Facet Name="Perigynium length max (mm)">
          <Number Value="9.5" />
        </Facet>
        <Facet Name="Perigynium width max (mm)">
          <Number Value="2.2" />
        </Facet>
        <Facet Name="Perigynium in x-section">
          <String Value="circular to sub-circular" />
          <String Value="trigonous" />
        </Facet>
        <Facet Name="Achene length max (mm)">
          <Number Value="2.5" />
        </Facet>
        <Facet Name="Achene width max (mm)">
          <Number Value="1.5" />
        </Facet>
        <Facet Name="Achene shape in cross section">
          <String Value="trigonous" />
        </Facet>
        <Facet Name="Style: deciduous or persistent">
          <String Value="deciduous" />
        </Facet>
        <Facet Name="Image by">
          <String Value="Mackenzie, K. K." />
        </Facet>
        <Facet Name="Image type">
          <String Value="line drawing" />
        </Facet>
      </Facets>
    </Item>
    <Item Id="96" Img="#96" Name="Carex decomposita">
      <Description>
Copyright New York Botanical Garden Press - used with permission</Description>
      <Facets>
        <Facet Name="Genus">
          <String Value="Carex" />
        </Facet>
        <Facet Name="Item">
          <String Value="taxon" />
        </Facet>
        <Facet Name="Species">
          <String Value="Carex decomposita" />
        </Facet>
        <Facet Name="Country">
          <String Value="United States" />
        </Facet>
        <Facet Name="U.S. State">
          <String Value="Alabama" />
          <String Value="Arkansas" />
          <String Value="Florida" />
          <String Value="Georgia" />
          <String Value="Illinois" />
          <String Value="Indiana" />
          <String Value="Kentucky" />
          <String Value="Louisiana" />
          <String Value="Maryland" />
          <String Value="Michigan" />
          <String Value="Mississippi" />
          <String Value="Missouri" />
          <String Value="New York" />
          <String Value="North Carolina" />
          <String Value="Ohio" />
          <String Value="Oklahoma" />
          <String Value="South Carolina" />
          <String Value="Tennessee" />
          <String Value="Texas" />
          <String Value="Virginia" />
        </Facet>
        <Facet Name="Takhtajan Zones">
          <String Value="Atlantic and Gulf Coastal Plain Province (3b.)||North American Prairies Province (3c.)||Sonoran Province (9c.)||Appalachian Province (3a.)" />
        </Facet>
        <Facet Name="Carex Section">
          <String Value="Heleoglochin" />
        </Facet>
        <Facet Name="Culm height max (cm)">
          <Number Value="120" />
        </Facet>
        <Facet Name="Blade width max (mm)">
          <Number Value="7" />
        </Facet>
        <Facet Name="Inflorescence  type">
          <String Value="paniculate" />
        </Facet>
        <Facet Name="Proximal spike sexuality">
          <String Value="androgynous" />
          <String Value="pistillate" />
        </Facet>
        <Facet Name="Terminal spike sexuality">
          <String Value="androgynous" />
        </Facet>
        <Facet Name="Stigma branch number">
          <Number Value="2" />
        </Facet>
        <Facet Name="Perigynium length max (mm)">
          <Number Value="2.6" />
        </Facet>
        <Facet Name="Perigynium width max (mm)">
          <Number Value="2" />
        </Facet>
        <Facet Name="Perigynium in x-section">
          <String Value="biconvex" />
          <String Value="planoconvex" />
        </Facet>
        <Facet Name="Achene length max (mm)">
          <Number Value="1.7" />
        </Facet>
        <Facet Name="Achene width max (mm)">
          <Number Value="1" />
        </Facet>
        <Facet Name="Achene shape in cross section">
          <String Value="biconvex to elliptic" />
        </Facet>
        <Facet Name="Style: deciduous or persistent">
          <String Value="deciduous" />
        </Facet>
        <Facet Name="Image by">
          <String Value="Mackenzie, K. K." />
        </Facet>
        <Facet Name="Image type">
          <String Value="line drawing" />
        </Facet>
      </Facets>
    </Item>
    <Item Id="97" Img="#97" Name="Carex deflexa">
      <Description>
Copyright New York Botanical Garden Press - used with permission</Description>
      <Facets>
        <Facet Name="Genus">
          <String Value="Carex" />
        </Facet>
        <Facet Name="Item">
          <String Value="taxon" />
        </Facet>
        <Facet Name="Species">
          <String Value="Carex deflexa" />
        </Facet>
        <Facet Name="Country">
          <String Value="Canada" />
          <String Value="United States" />
        </Facet>
        <Facet Name="U.S. State">
          <String Value="Alaska" />
          <String Value="California" />
          <String Value="Colorado" />
          <String Value="Connecticut" />
          <String Value="Idaho" />
          <String Value="Maine" />
          <String Value="Massachusetts" />
          <String Value="Michigan" />
          <String Value="Minnesota" />
          <String Value="Montana" />
          <String Value="New Hampshire" />
          <String Value="New York" />
          <String Value="North Carolina" />
          <String Value="North Dakota" />
          <String Value="Oregon" />
          <String Value="Utah" />
          <String Value="Vermont" />
          <String Value="Washington" />
          <String Value="West Virginia" />
          <String Value="Wisconsin" />
        </Facet>
        <Facet Name="Canada">
          <String Value="British Colombia" />
          <String Value="New Brunswick" />
          <String Value="Newfoundland and Labrador" />
          <String Value="Northwest Territories" />
          <String Value="Nova Scotia" />
          <String Value="Nunavat" />
          <String Value="Ontario" />
          <String Value="Quebec" />
          <String Value="Saskatchewan" />
          <String Value="Yukon" />
          <String Value="Alberta" />
          <String Value="Manitoba" />
        </Facet>
        <Facet Name="Takhtajan Zones">
          <String Value="Atlantic and Gulf Coastal Plain Province (3b.)||Canadian Province (1b.)||North American Prairies Province (3c.)||Rocky Mountain Province (4b.)||Vancouverian Province (4a.)||Appalachian Province (3a.)||Arctic Province (1a.)" />
        </Facet>
        <Facet Name="Carex Section">
          <String Value="Acrocystis" />
        </Facet>
        <Facet Name="Culm height max (cm)">
          <Number Value="31" />
        </Facet>
        <Facet Name="Blade width max (mm)">
          <Number Value="3.2" />
        </Facet>
        <Facet Name="Inflorescence  type">
          <String Value="racemose" />
        </Facet>
        <Facet Name="Proximal spike sexuality">
          <String Value="pistillate" />
        </Facet>
        <Facet Name="Terminal spike sexuality">
          <String Value="staminate" />
        </Facet>
        <Facet Name="Stigma branch number">
          <Number Value="3" />
        </Facet>
        <Facet Name="Perigynium length max (mm)">
          <Number Value="3.1" />
        </Facet>
        <Facet Name="Perigynium width max (mm)">
          <Number Value="1.4" />
        </Facet>
        <Facet Name="Perigynium in x-section">
          <String Value="circular to sub-circular" />
          <String Value="trigonous" />
        </Facet>
        <Facet Name="Achene length max (mm)">
          <Number Value="1.6" />
        </Facet>
        <Facet Name="Achene width max (mm)">
          <Number Value="1.4" />
        </Facet>
        <Facet Name="Achene shape in cross section">
          <String Value="trigonous" />
        </Facet>
        <Facet Name="Style: deciduous or persistent">
          <String Value="deciduous" />
        </Facet>
        <Facet Name="Image by">
          <String Value="Mackenzie, K. K." />
        </Facet>
        <Facet Name="Image type">
          <String Value="line drawing" />
        </Facet>
      </Facets>
    </Item>
    <Item Id="98" Img="#98" Name="Carex densa">
      <Description>
Copyright New York Botanical Garden Press - used with permission</Description>
      <Facets>
        <Facet Name="Genus">
          <String Value="Carex" />
        </Facet>
        <Facet Name="Item">
          <String Value="taxon" />
        </Facet>
        <Facet Name="Species">
          <String Value="Carex densa" />
        </Facet>
        <Facet Name="Country">
          <String Value="United States" />
          <String Value="Mexico" />
        </Facet>
        <Facet Name="U.S. State">
          <String Value="California" />
          <String Value="Oregon" />
          <String Value="Washington" />
        </Facet>
        <Facet Name="Takhtajan Zones">
          <String Value="Californian Province (9b.)||Great Basin Province (9a.)||Rocky Mountain Province (4b.)||Vancouverian Province (4a.)" />
        </Facet>
        <Facet Name="Carex Section">
          <String Value="Multiflorae" />
        </Facet>
        <Facet Name="Culm height max (cm)">
          <Number Value="70" />
        </Facet>
        <Facet Name="Blade width max (mm)">
          <Number Value="6" />
        </Facet>
        <Facet Name="Inflorescence  type">
          <String Value="paniculate" />
        </Facet>
        <Facet Name="Proximal spike sexuality">
          <String Value="androgynous" />
          <String Value="gynecandrous" />
          <String Value="pistillate" />
        </Facet>
        <Facet Name="Terminal spike sexuality">
          <String Value="androgynous" />
          <String Value="gynecandrous" />
          <String Value="pistillate" />
          <String Value="staminate" />
        </Facet>
        <Facet Name="Stigma branch number">
          <Number Value="2" />
        </Facet>
        <Facet Name="Perigynium length max (mm)">
          <Number Value="4" />
        </Facet>
        <Facet Name="Perigynium width max (mm)">
          <Number Value="2" />
        </Facet>
        <Facet Name="Perigynium in x-section">
          <String Value="planoconvex" />
        </Facet>
        <Facet Name="Achene length max (mm)">
          <Number Value="1.7" />
        </Facet>
        <Facet Name="Achene width max (mm)">
          <Number Value="1.8" />
        </Facet>
        <Facet Name="Achene shape in cross section">
          <String Value="biconvex to elliptic" />
        </Facet>
        <Facet Name="Style: deciduous or persistent">
          <String Value="deciduous" />
        </Facet>
        <Facet Name="Image by">
          <String Value="Mackenzie, K. K." />
        </Facet>
        <Facet Name="Image type">
          <String Value="line drawing" />
        </Facet>
      </Facets>
    </Item>
    <Item Id="99" Img="#99" Name="Carex deweyana">
      <Description>
Copyright New York Botanical Garden Press - used with permission</Description>
      <Facets>
        <Facet Name="Genus">
          <String Value="Carex" />
        </Facet>
        <Facet Name="Item">
          <String Value="taxon" />
        </Facet>
        <Facet Name="Species">
          <String Value="Carex deweyana" />
        </Facet>
        <Facet Name="Country">
          <String Value="Canada" />
          <String Value="United States" />
        </Facet>
        <Facet Name="U.S. State">
          <String Value="Alaska" />
          <String Value="Colorado" />
          <String Value="Connecticut" />
          <String Value="Illinois" />
          <String Value="Iowa" />
          <String Value="Maine" />
          <String Value="Massachusetts" />
          <String Value="Michigan" />
          <String Value="Minnesota" />
          <String Value="Montana" />
          <String Value="New Hampshire" />
          <String Value="New Jersey" />
          <String Value="New Mexico" />
          <String Value="New York" />
          <String Value="North Dakota" />
          <String Value="Ohio" />
          <String Value="Pennsylvania" />
          <String Value="South Dakota" />
          <String Value="Utah" />
          <String Value="Vermont" />
          <String Value="Washington" />
          <String Value="Wisconsin" />
          <String Value="Wyoming" />
        </Facet>
        <Facet Name="Canada">
          <String Value="British Colombia" />
          <String Value="New Brunswick" />
          <String Value="Newfoundland and Labrador" />
          <String Value="Northwest Territories" />
          <String Value="Nova Scotia" />
          <String Value="Nunavat" />
          <String Value="Ontario" />
          <String Value="Quebec" />
          <String Value="Saskatchewan" />
          <String Value="Yukon" />
          <String Value="Alberta" />
          <String Value="Manitoba" />
        </Facet>
        <Facet Name="Takhtajan Zones">
          <String Value="Canadian Province (1b.)||Great Basin Province (9a.)||North American Prairies Province (3c.)||Rocky Mountain Province (4b.)||Sonoran Province (9c.)||Vancouverian Province (4a.)||Appalachian Province (3a.)||Arctic Province (1a.)" />
        </Facet>
        <Facet Name="Carex Section">
          <String Value="Deweyanae" />
        </Facet>
        <Facet Name="Culm height max (cm)">
          <Number Value="101" />
        </Facet>
        <Facet Name="Blade width max (mm)">
          <Number Value="4.2" />
        </Facet>
        <Facet Name="Inflorescence  type">
          <String Value="racemose" />
        </Facet>
        <Facet Name="Proximal spike sexuality">
          <String Value="gynecandrous" />
          <String Value="pistillate" />
          <String Value="staminate" />
        </Facet>
        <Facet Name="Terminal spike sexuality">
          <String Value="gynecandrous" />
        </Facet>
        <Facet Name="Stigma branch number">
          <Number Value="2" />
        </Facet>
        <Facet Name="Perigynium length max (mm)">
          <Number Value="5.2" />
        </Facet>
        <Facet Name="Perigynium width max (mm)">
          <Number Value="1.6" />
        </Facet>
        <Facet Name="Perigynium in x-section">
          <String Value="planoconvex" />
        </Facet>
        <Facet Name="Achene length max (mm)">
          <Number Value="2.2" />
        </Facet>
        <Facet Name="Achene width max (mm)">
          <Number Value="1.5" />
        </Facet>
        <Facet Name="Achene shape in cross section">
          <String Value="biconvex to elliptic" />
          <String Value="trigonous" />
        </Facet>
        <Facet Name="Style: deciduous or persistent">
          <String Value="deciduous" />
        </Facet>
        <Facet Name="Image by">
          <String Value="Mackenzie, K. K." />
        </Facet>
        <Facet Name="Image type">
          <String Value="line drawing" />
        </Facet>
      </Facets>
    </Item>
    <Item Id="100" Img="#100" Name="Carex diandra">
      <Description>
Copyright New York Botanical Garden Press - used with permission</Description>
      <Facets>
        <Facet Name="Genus">
          <String Value="Carex" />
        </Facet>
        <Facet Name="Item">
          <String Value="taxon" />
        </Facet>
        <Facet Name="Species">
          <String Value="Carex diandra" />
        </Facet>
        <Facet Name="Country">
          <String Value="Canada" />
          <String Value="United States" />
        </Facet>
        <Facet Name="U.S. State">
          <String Value="Alaska" />
          <String Value="California" />
          <String Value="Colorado" />
          <String Value="Connecticut" />
          <String Value="Illinois" />
          <String Value="Indiana" />
          <String Value="Iowa" />
          <String Value="Maine" />
          <String Value="Maryland" />
          <String Value="Massachusetts" />
          <String Value="Michigan" />
          <String Value="Minnesota" />
          <String Value="Mississippi" />
          <String Value="Missouri" />
          <String Value="Montana" />
          <String Value="Nebraska" />
          <String Value="Nevada" />
          <String Value="New Hampshire" />
          <String Value="New Jersey" />
          <String Value="New York" />
          <String Value="North Dakota" />
          <String Value="Ohio" />
          <String Value="Oregon" />
          <String Value="Pennsylvania" />
          <String Value="Rhode Island" />
          <String Value="Utah" />
          <String Value="Vermont" />
          <String Value="West Virginia" />
          <String Value="Wisconsin" />
        </Facet>
        <Facet Name="Canada">
          <String Value="British Colombia" />
          <String Value="New Brunswick" />
          <String Value="Newfoundland and Labrador" />
          <String Value="Northwest Territories" />
          <String Value="Nova Scotia" />
          <String Value="Nunavat" />
          <String Value="Ontario" />
          <String Value="Quebec" />
          <String Value="Saskatchewan" />
          <String Value="Yukon" />
          <String Value="Alberta" />
          <String Value="Manitoba" />
        </Facet>
        <Facet Name="Takhtajan Zones">
          <String Value="Californian Province (9b.)||Canadian Province (1b.)||Great Basin Province (9a.)||North American Prairies Province (3c.)||Rocky Mountain Province (4b.)||Sonoran Province (9c.)||Vancouverian Province (4a.)||Appalachian Province (3a.)||Arctic Province (1a.)" />
        </Facet>
        <Facet Name="Carex Section">
          <String Value="Heleoglochin" />
        </Facet>
        <Facet Name="Culm height max (cm)">
          <Number Value="90" />
        </Facet>
        <Facet Name="Blade width max (mm)">
          <Number Value="2.5" />
        </Facet>
        <Facet Name="Inflorescence  type">
          <String Value="paniculate" />
        </Facet>
        <Facet Name="Proximal spike sexuality">
          <String Value="androgynous" />
          <String Value="pistillate" />
        </Facet>
        <Facet Name="Terminal spike sexuality">
          <String Value="androgynous" />
        </Facet>
        <Facet Name="Stigma branch number">
          <Number Value="2" />
        </Facet>
        <Facet Name="Perigynium length max (mm)">
          <Number Value="2.9" />
        </Facet>
        <Facet Name="Perigynium width max (mm)">
          <Number Value="1.4" />
        </Facet>
        <Facet Name="Perigynium in x-section">
          <String Value="biconvex" />
          <String Value="planoconvex" />
        </Facet>
        <Facet Name="Achene length max (mm)">
          <Number Value="1.7" />
        </Facet>
        <Facet Name="Achene width max (mm)">
          <Number Value="1" />
        </Facet>
        <Facet Name="Achene shape in cross section">
          <String Value="biconvex to elliptic" />
        </Facet>
        <Facet Name="Style: deciduous or persistent">
          <String Value="deciduous" />
        </Facet>
        <Facet Name="Image by">
          <String Value="Mackenzie, K. K." />
        </Facet>
        <Facet Name="Image type">
          <String Value="line drawing" />
        </Facet>
      </Facets>
    </Item>
    <Item Id="101" Img="#101" Name="Carex digitalis">
      <Description>
Copyright New York Botanical Garden Press - used with permission</Description>
      <Facets>
        <Facet Name="Genus">
          <String Value="Carex" />
        </Facet>
        <Facet Name="Item">
          <String Value="taxon" />
        </Facet>
        <Facet Name="Species">
          <String Value="Carex digitalis" />
        </Facet>
        <Facet Name="Country">
          <String Value="Canada" />
          <String Value="United States" />
        </Facet>
        <Facet Name="U.S. State">
          <String Value="Alabama" />
          <String Value="Arkansas" />
          <String Value="Connecticut" />
          <String Value="Florida" />
          <String Value="Georgia" />
          <String Value="Illinois" />
          <String Value="Indiana" />
          <String Value="Kentucky" />
          <String Value="Louisiana" />
          <String Value="Maine" />
          <String Value="Maryland" />
          <String Value="Massachusetts" />
          <String Value="Michigan" />
          <String Value="Minnesota" />
          <String Value="Mississippi" />
          <String Value="Missouri" />
          <String Value="New Hampshire" />
          <String Value="New Jersey" />
          <String Value="New York" />
          <String Value="North Carolina" />
          <String Value="Ohio" />
          <String Value="Oklahoma" />
          <String Value="Pennsylvania" />
          <String Value="Rhode Island" />
          <String Value="South Carolina" />
          <String Value="Tennessee" />
          <String Value="Texas" />
          <String Value="Vermont" />
          <String Value="Virginia" />
          <String Value="West Virginia" />
          <String Value="Wisconsin" />
        </Facet>
        <Facet Name="Canada">
          <String Value="Nova Scotia" />
          <String Value="Ontario" />
          <String Value="Quebec" />
        </Facet>
        <Facet Name="Takhtajan Zones">
          <String Value="Atlantic and Gulf Coastal Plain Province (3b.)||Canadian Province (1b.)||North American Prairies Province (3c.)||Sonoran Province (9c.)||West Indian Province (23b.)||Appalachian Province (3a.)||Arctic Province (1a.)" />
        </Facet>
        <Facet Name="Carex Section">
          <String Value="Careyanae" />
        </Facet>
        <Facet Name="Culm height max (cm)">
          <Number Value="52" />
        </Facet>
        <Facet Name="Blade width max (mm)">
          <Number Value="5" />
        </Facet>
        <Facet Name="Inflorescence  type">
          <String Value="racemose" />
        </Facet>
        <Facet Name="Proximal spike sexuality">
          <String Value="pistillate" />
        </Facet>
        <Facet Name="Terminal spike sexuality">
          <String Value="staminate" />
        </Facet>
        <Facet Name="Stigma branch number">
          <Number Value="3" />
        </Facet>
        <Facet Name="Perigynium length max (mm)">
          <Number Value="4.2" />
        </Facet>
        <Facet Name="Perigynium width max (mm)">
          <Number Value="1.8" />
        </Facet>
        <Facet Name="Perigynium in x-section">
          <String Value="trigonous" />
        </Facet>
        <Facet Name="Achene length max (mm)">
          <Number Value="2.8" />
        </Facet>
        <Facet Name="Achene width max (mm)">
          <Number Value="1.6" />
        </Facet>
        <Facet Name="Achene shape in cross section">
          <String Value="trigonous" />
        </Facet>
        <Facet Name="Style: deciduous or persistent">
          <String Value="deciduous" />
        </Facet>
        <Facet Name="Image by">
          <String Value="Mackenzie, K. K." />
        </Facet>
        <Facet Name="Image type">
          <String Value="line drawing" />
        </Facet>
      </Facets>
    </Item>
    <Item Id="102" Img="#102" Name="Carex disperma">
      <Description>
Copyright New York Botanical Garden Press - used with permission</Description>
      <Facets>
        <Facet Name="Genus">
          <String Value="Carex" />
        </Facet>
        <Facet Name="Item">
          <String Value="taxon" />
        </Facet>
        <Facet Name="Species">
          <String Value="Carex disperma" />
        </Facet>
        <Facet Name="Country">
          <String Value="Canada" />
          <String Value="United States" />
        </Facet>
        <Facet Name="U.S. State">
          <String Value="Alaska" />
          <String Value="Arizona" />
          <String Value="California" />
          <String Value="Colorado" />
          <String Value="Connecticut" />
          <String Value="Idaho" />
          <String Value="Illinois" />
          <String Value="Indiana" />
          <String Value="Maine" />
          <String Value="Massachusetts" />
          <String Value="Michigan" />
          <String Value="Minnesota" />
          <String Value="Montana" />
          <String Value="Nevada" />
          <String Value="New Hampshire" />
          <String Value="New Jersey" />
          <String Value="New Mexico" />
          <String Value="New York" />
          <String Value="North Dakota" />
          <String Value="Ohio" />
          <String Value="Oregon" />
          <String Value="Pennsylvania" />
          <String Value="South Dakota" />
          <String Value="Utah" />
          <String Value="Vermont" />
          <String Value="Washington" />
          <String Value="Wisconsin" />
          <String Value="Wyoming" />
        </Facet>
        <Facet Name="Canada">
          <String Value="British Colombia" />
          <String Value="New Brunswick" />
          <String Value="Newfoundland and Labrador" />
          <String Value="Northwest Territories" />
          <String Value="Nova Scotia" />
          <String Value="Nunavat" />
          <String Value="Ontario" />
          <String Value="Quebec" />
          <String Value="Saskatchewan" />
          <String Value="Yukon" />
          <String Value="Alberta" />
          <String Value="Manitoba" />
        </Facet>
        <Facet Name="Takhtajan Zones">
          <String Value="Californian Province (9b.)||Canadian Province (1b.)||Great Basin Province (9a.)||North American Prairies Province (3c.)||Rocky Mountain Province (4b.)||Sonoran Province (9c.)||Vancouverian Province (4a.)||Appalachian Province (3a.)||Arctic Province (1a.)" />
        </Facet>
        <Facet Name="Carex Section">
          <String Value="Dispermae" />
        </Facet>
        <Facet Name="Culm height max (cm)">
          <Number Value="60" />
        </Facet>
        <Facet Name="Blade width max (mm)">
          <Number Value="1.5" />
        </Facet>
        <Facet Name="Inflorescence  type">
          <String Value="racemose" />
        </Facet>
        <Facet Name="Proximal spike sexuality">
          <String Value="androgynous" />
        </Facet>
        <Facet Name="Terminal spike sexuality">
          <String Value="androgynous" />
        </Facet>
        <Facet Name="Stigma branch number">
          <Number Value="2" />
        </Facet>
        <Facet Name="Perigynium length max (mm)">
          <Number Value="3" />
        </Facet>
        <Facet Name="Perigynium width max (mm)">
          <Number Value="1.5" />
        </Facet>
        <Facet Name="Perigynium in x-section">
          <String Value="biconvex" />
          <String Value="planoconvex" />
        </Facet>
        <Facet Name="Achene length max (mm)">
          <Number Value="2" />
        </Facet>
        <Facet Name="Achene width max (mm)">
          <Number Value="1.2" />
        </Facet>
        <Facet Name="Achene shape in cross section">
          <String Value="biconvex to elliptic" />
        </Facet>
        <Facet Name="Style: deciduous or persistent">
          <String Value="deciduous" />
        </Facet>
        <Facet Name="Image by">
          <String Value="Mackenzie, K. K." />
        </Facet>
        <Facet Name="Image type">
          <String Value="line drawing" />
        </Facet>
      </Facets>
    </Item>
    <Item Id="103" Img="#103" Name="Carex donnell-smithii">
      <Description>
Copyright New York Botanical Garden Press - used with permission</Description>
      <Facets>
        <Facet Name="Genus">
          <String Value="Carex" />
        </Facet>
        <Facet Name="Item">
          <String Value="taxon" />
        </Facet>
        <Facet Name="Species">
          <String Value="Carex donnell-smithii" />
        </Facet>
        <Facet Name="Country">
          <String Value="Mexico" />
        </Facet>
        <Facet Name="Takhtajan Zones">
          <String Value="Central American Province (23a.)" />
        </Facet>
        <Facet Name="Carex Section">
          <String Value="Fecundae" />
        </Facet>
        <Facet Name="Culm height max (cm)">
          <Number Value="120" />
        </Facet>
        <Facet Name="Blade width max (mm)">
          <Number Value="15" />
        </Facet>
        <Facet Name="Inflorescence  type">
          <String Value="paniculate" />
        </Facet>
        <Facet Name="Proximal spike sexuality">
          <String Value="androgynous" />
        </Facet>
        <Facet Name="Terminal spike sexuality">
          <String Value="androgynous" />
          <String Value="pistillate" />
        </Facet>
        <Facet Name="Stigma branch number">
          <Number Value="3" />
        </Facet>
        <Facet Name="Perigynium length max (mm)">
          <Number Value="4.5" />
        </Facet>
        <Facet Name="Perigynium in x-section">
          <String Value="planoconvex" />
          <String Value="trigonous" />
        </Facet>
        <Facet Name="Achene shape in cross section">
          <String Value="trigonous" />
        </Facet>
        <Facet Name="Style: deciduous or persistent">
          <String Value="deciduous" />
        </Facet>
        <Facet Name="Image by">
          <String Value="Mackenzie, K. K." />
        </Facet>
        <Facet Name="Image type">
          <String Value="line drawing" />
        </Facet>
      </Facets>
    </Item>
    <Item Id="104" Img="#104" Name="Carex douglasii">
      <Description>
Copyright New York Botanical Garden Press - used with permission</Description>
      <Facets>
        <Facet Name="Genus">
          <String Value="Carex" />
        </Facet>
        <Facet Name="Item">
          <String Value="taxon" />
        </Facet>
        <Facet Name="Species">
          <String Value="Carex douglasii" />
        </Facet>
        <Facet Name="Country">
          <String Value="Canada" />
          <String Value="United States" />
          <String Value="Mexico" />
        </Facet>
        <Facet Name="U.S. State">
          <String Value="Arizona" />
          <String Value="California" />
          <String Value="Colorado" />
          <String Value="Idaho" />
          <String Value="Missouri" />
          <String Value="Montana" />
          <String Value="Nebraska" />
          <String Value="Nevada" />
          <String Value="New Mexico" />
          <String Value="North Dakota" />
          <String Value="Oregon" />
          <String Value="South Dakota" />
          <String Value="Utah" />
          <String Value="Washington" />
          <String Value="Wyoming" />
        </Facet>
        <Facet Name="Canada">
          <String Value="British Colombia" />
          <String Value="Saskatchewan" />
          <String Value="Alberta" />
          <String Value="Manitoba" />
        </Facet>
        <Facet Name="Takhtajan Zones">
          <String Value="Californian Province (9b.)||Great Basin Province (9a.)||North American Prairies Province (3c.)||Rocky Mountain Province (4b.)||Sonoran Province (9c.)||Vancouverian Province (4a.)||Appalachian Province (3a.)" />
        </Facet>
        <Facet Name="Carex Section">
          <String Value="Divisae" />
        </Facet>
        <Facet Name="Culm height max (cm)">
          <Number Value="40" />
        </Facet>
        <Facet Name="Blade width max (mm)">
          <Number Value="3.5" />
        </Facet>
        <Facet Name="Inflorescence  type">
          <String Value="racemose" />
        </Facet>
        <Facet Name="Proximal spike sexuality">
          <String Value="androgynous" />
          <String Value="pistillate" />
          <String Value="staminate" />
        </Facet>
        <Facet Name="Terminal spike sexuality">
          <String Value="androgynous" />
          <String Value="pistillate" />
          <String Value="staminate" />
        </Facet>
        <Facet Name="Stigma branch number">
          <Number Value="2" />
        </Facet>
        <Facet Name="Perigynium length max (mm)">
          <Number Value="4.8" />
        </Facet>
        <Facet Name="Perigynium width max (mm)">
          <Number Value="2.1" />
        </Facet>
        <Facet Name="Perigynium in x-section">
          <String Value="biconvex" />
          <String Value="planoconvex" />
        </Facet>
        <Facet Name="Achene length max (mm)">
          <Number Value="1.9" />
        </Facet>
        <Facet Name="Achene width max (mm)">
          <Number Value="1.5" />
        </Facet>
        <Facet Name="Achene shape in cross section">
          <String Value="biconvex to elliptic" />
        </Facet>
        <Facet Name="Style: deciduous or persistent">
          <String Value="deciduous" />
        </Facet>
        <Facet Name="Image by">
          <String Value="Mackenzie, K. K." />
        </Facet>
        <Facet Name="Image type">
          <String Value="line drawing" />
        </Facet>
      </Facets>
    </Item>
    <Item Id="105" Img="#105" Name="Carex ebenea">
      <Description>
Copyright New York Botanical Garden Press - used with permission</Description>
      <Facets>
        <Facet Name="Genus">
          <String Value="Carex" />
        </Facet>
        <Facet Name="Item">
          <String Value="taxon" />
        </Facet>
        <Facet Name="Species">
          <String Value="Carex ebenea" />
        </Facet>
        <Facet Name="Country">
          <String Value="United States" />
        </Facet>
        <Facet Name="U.S. State">
          <String Value="Arizona" />
          <String Value="Colorado" />
          <String Value="New Mexico" />
          <String Value="Utah" />
          <String Value="Wyoming" />
        </Facet>
        <Facet Name="Takhtajan Zones">
          <String Value="Great Basin Province (9a.)||North American Prairies Province (3c.)||Rocky Mountain Province (4b.)||Sonoran Province (9c.)" />
        </Facet>
        <Facet Name="Carex Section">
          <String Value="Ovales" />
        </Facet>
        <Facet Name="Culm height max (cm)">
          <Number Value="50" />
        </Facet>
        <Facet Name="Blade width max (mm)">
          <Number Value="4" />
        </Facet>
        <Facet Name="Inflorescence  type">
          <String Value="racemose" />
        </Facet>
        <Facet Name="Proximal spike sexuality">
          <String Value="gynecandrous" />
          <String Value="pistillate" />
        </Facet>
        <Facet Name="Terminal spike sexuality">
          <String Value="gynecandrous" />
        </Facet>
        <Facet Name="Stigma branch number">
          <Number Value="2" />
        </Facet>
        <Facet Name="Perigynium length max (mm)">
          <Number Value="7.1" />
        </Facet>
        <Facet Name="Perigynium width max (mm)">
          <Number Value="1.5" />
        </Facet>
        <Facet Name="Perigynium in x-section">
          <String Value="planoconvex" />
        </Facet>
        <Facet Name="Achene length max (mm)">
          <Number Value="1.9" />
        </Facet>
        <Facet Name="Achene width max (mm)">
          <Number Value="1.1" />
        </Facet>
        <Facet Name="Achene shape in cross section">
          <String Value="biconvex to elliptic" />
        </Facet>
        <Facet Name="Style: deciduous or persistent">
          <String Value="deciduous" />
        </Facet>
        <Facet Name="Image by">
          <String Value="Mackenzie, K. K." />
        </Facet>
        <Facet Name="Image type">
          <String Value="line drawing" />
        </Facet>
      </Facets>
    </Item>
    <Item Id="106" Img="#106" Name="Carex eburnea">
      <Description>
Copyright New York Botanical Garden Press - used with permission</Description>
      <Facets>
        <Facet Name="Genus">
          <String Value="Carex" />
        </Facet>
        <Facet Name="Item">
          <String Value="taxon" />
        </Facet>
        <Facet Name="Species">
          <String Value="Carex eburnea" />
        </Facet>
        <Facet Name="Country">
          <String Value="Canada" />
          <String Value="United States" />
          <String Value="Mexico" />
        </Facet>
        <Facet Name="U.S. State">
          <String Value="Alabama" />
          <String Value="Alaska" />
          <String Value="Arkansas" />
          <String Value="Connecticut" />
          <String Value="Georgia" />
          <String Value="Illinois" />
          <String Value="Indiana" />
          <String Value="Iowa" />
          <String Value="Kentucky" />
          <String Value="Maine" />
          <String Value="Maryland" />
          <String Value="Massachusetts" />
          <String Value="Michigan" />
          <String Value="Minnesota" />
          <String Value="Missouri" />
          <String Value="Montana" />
          <String Value="Nebraska" />
          <String Value="New Hampshire" />
          <String Value="New Jersey" />
          <String Value="New York" />
          <String Value="North Carolina" />
          <String Value="North Dakota" />
          <String Value="Ohio" />
        </Facet>
        <Facet Name="Canada">
          <String Value="British Colombia" />
          <String Value="New Brunswick" />
          <String Value="Newfoundland and Labrador" />
          <String Value="Northwest Territories" />
          <String Value="Nova Scotia" />
          <String Value="Nunavat" />
          <String Value="Ontario" />
          <String Value="Quebec" />
          <String Value="Saskatchewan" />
          <String Value="Yukon" />
          <String Value="Alberta" />
          <String Value="Manitoba" />
        </Facet>
        <Facet Name="Takhtajan Zones">
          <String Value="Atlantic and Gulf Coastal Plain Province (3b.)||Canadian Province (1b.)||Great Basin Province (9a.)||North American Prairies Province (3c.)||Rocky Mountain Province (4b.)||Sonoran Province (9c.)||Vancouverian Province (4a.)||Appalachian Province (3a.)||Arctic Province (1a.)" />
        </Facet>
        <Facet Name="Carex Section">
          <String Value="Albae" />
        </Facet>
        <Facet Name="Culm height max (cm)">
          <Number Value="31" />
        </Facet>
        <Facet Name="Blade width max (mm)">
          <Number Value="1" />
        </Facet>
        <Facet Name="Inflorescence  type">
          <String Value="racemose" />
        </Facet>
        <Facet Name="Proximal spike sexuality">
          <String Value="pistillate" />
        </Facet>
        <Facet Name="Terminal spike sexuality">
          <String Value="staminate" />
        </Facet>
        <Facet Name="Stigma branch number">
          <Number Value="3" />
        </Facet>
        <Facet Name="Perigynium length max (mm)">
          <Number Value="2.2" />
        </Facet>
        <Facet Name="Perigynium width max (mm)">
          <Number Value="1.1" />
        </Facet>
        <Facet Name="Perigynium in x-section">
          <String Value="circular to sub-circular" />
          <String Value="trigonous" />
        </Facet>
        <Facet Name="Achene length max (mm)">
          <Number Value="1.8" />
        </Facet>
        <Facet Name="Achene width max (mm)">
          <Number Value="1.2" />
        </Facet>
        <Facet Name="Achene shape in cross section">
          <String Value="trigonous" />
        </Facet>
        <Facet Name="Style: deciduous or persistent">
          <String Value="deciduous" />
        </Facet>
        <Facet Name="Image by">
          <String Value="Mackenzie, K. K." />
        </Facet>
        <Facet Name="Image type">
          <String Value="line drawing" />
        </Facet>
      </Facets>
    </Item>
    <Item Id="107" Img="#107" Name="Carex egglestonii">
      <Description>
Copyright New York Botanical Garden Press - used with permission</Description>
      <Facets>
        <Facet Name="Genus">
          <String Value="Carex" />
        </Facet>
        <Facet Name="Item">
          <String Value="taxon" />
        </Facet>
        <Facet Name="Species">
          <String Value="Carex egglestonii" />
        </Facet>
        <Facet Name="Country">
          <String Value="United States" />
        </Facet>
        <Facet Name="U.S. State">
          <String Value="Colorado" />
          <String Value="Utah" />
          <String Value="Wyoming" />
        </Facet>
        <Facet Name="Takhtajan Zones">
          <String Value="Great Basin Province (9a.)||North American Prairies Province (3c.)||Rocky Mountain Province (4b.)||Sonoran Province (9c.)" />
        </Facet>
        <Facet Name="Carex Section">
          <String Value="Ovales" />
        </Facet>
        <Facet Name="Culm height max (cm)">
          <Number Value="72" />
        </Facet>
        <Facet Name="Blade width max (mm)">
          <Number Value="4.5" />
        </Facet>
        <Facet Name="Inflorescence  type">
          <String Value="racemose" />
        </Facet>
        <Facet Name="Proximal spike sexuality">
          <String Value="gynecandrous" />
          <String Value="pistillate" />
        </Facet>
        <Facet Name="Terminal spike sexuality">
          <String Value="gynecandrous" />
        </Facet>
        <Facet Name="Stigma branch number">
          <Number Value="2" />
        </Facet>
        <Facet Name="Perigynium length max (mm)">
          <Number Value="7.2" />
        </Facet>
        <Facet Name="Perigynium width max (mm)">
          <Number Value="3.8" />
        </Facet>
        <Facet Name="Perigynium in x-section">
          <String Value="planoconvex" />
        </Facet>
        <Facet Name="Achene length max (mm)">
          <Number Value="2.3" />
        </Facet>
        <Facet Name="Achene width max (mm)">
          <Number Value="1.6" />
        </Facet>
        <Facet Name="Achene shape in cross section">
          <String Value="biconvex to elliptic" />
        </Facet>
        <Facet Name="Style: deciduous or persistent">
          <String Value="deciduous" />
        </Facet>
        <Facet Name="Image by">
          <String Value="Mackenzie, K. K." />
        </Facet>
        <Facet Name="Image type">
          <String Value="line drawing" />
        </Facet>
      </Facets>
    </Item>
    <Item Id="108" Img="#108" Name="Carex elliottii">
      <Description>
Copyright New York Botanical Garden Press - used with permission</Description>
      <Facets>
        <Facet Name="Genus">
          <String Value="Carex" />
        </Facet>
        <Facet Name="Item">
          <String Value="taxon" />
        </Facet>
        <Facet Name="Species">
          <String Value="Carex elliottii" />
        </Facet>
        <Facet Name="Country">
          <String Value="United States" />
        </Facet>
        <Facet Name="U.S. State">
          <String Value="Alabama" />
          <String Value="Florida" />
          <String Value="Georgia" />
          <String Value="North Carolina" />
          <String Value="South Carolina" />
        </Facet>
        <Facet Name="Takhtajan Zones">
          <String Value="Atlantic and Gulf Coastal Plain Province (3b.)||West Indian Province (23b.)" />
        </Facet>
        <Facet Name="Carex Section">
          <String Value="Vesicariae" />
        </Facet>
        <Facet Name="Culm height max (cm)">
          <Number Value="75" />
        </Facet>
        <Facet Name="Blade width max (mm)">
          <Number Value="4.5" />
        </Facet>
        <Facet Name="Inflorescence  type">
          <String Value="racemose" />
        </Facet>
        <Facet Name="Proximal spike sexuality">
          <String Value="pistillate" />
        </Facet>
        <Facet Name="Terminal spike sexuality">
          <String Value="staminate" />
        </Facet>
        <Facet Name="Stigma branch number">
          <Number Value="3" />
        </Facet>
        <Facet Name="Perigynium length max (mm)">
          <Number Value="8.8" />
        </Facet>
        <Facet Name="Perigynium width max (mm)">
          <Number Value="2.7" />
        </Facet>
        <Facet Name="Perigynium in x-section">
          <String Value="circular to sub-circular" />
          <String Value="trigonous" />
        </Facet>
        <Facet Name="Achene length max (mm)">
          <Number Value="2.7" />
        </Facet>
        <Facet Name="Achene shape in cross section">
          <String Value="trigonous" />
        </Facet>
        <Facet Name="Style: deciduous or persistent">
          <String Value="persistent" />
        </Facet>
        <Facet Name="Image by">
          <String Value="Mackenzie, K. K." />
        </Facet>
        <Facet Name="Image type">
          <String Value="line drawing" />
        </Facet>
      </Facets>
    </Item>
    <Item Id="109" Img="#109" Name="Carex elynoides">
      <Description>
Copyright New York Botanical Garden Press - used with permission</Description>
      <Facets>
        <Facet Name="Genus">
          <String Value="Carex" />
        </Facet>
        <Facet Name="Item">
          <String Value="taxon" />
        </Facet>
        <Facet Name="Species">
          <String Value="Carex elynoides" />
        </Facet>
        <Facet Name="Country">
          <String Value="United States" />
        </Facet>
        <Facet Name="U.S. State">
          <String Value="Colorado" />
          <String Value="Idaho" />
          <String Value="Montana" />
          <String Value="Nevada" />
          <String Value="New Mexico" />
          <String Value="Utah" />
          <String Value="Wyoming" />
        </Facet>
        <Facet Name="Takhtajan Zones">
          <String Value="Great Basin Province (9a.)||North American Prairies Province (3c.)||Rocky Mountain Province (4b.)||Sonoran Province (9c.)" />
        </Facet>
        <Facet Name="Carex Section">
          <String Value="Filifoliae" />
        </Facet>
        <Facet Name="Culm height max (cm)">
          <Number Value="22" />
        </Facet>
        <Facet Name="Blade width max (mm)">
          <Number Value="0.6" />
        </Facet>
        <Facet Name="Inflorescence  type">
          <String Value="spicate" />
        </Facet>
        <Facet Name="Terminal spike sexuality">
          <String Value="androgynous" />
        </Facet>
        <Facet Name="Stigma branch number">
          <Number Value="3" />
        </Facet>
        <Facet Name="Perigynium length max (mm)">
          <Number Value="4.4" />
        </Facet>
        <Facet Name="Perigynium width max (mm)">
          <Number Value="2" />
        </Facet>
        <Facet Name="Perigynium in x-section">
          <String Value="circular to sub-circular" />
          <String Value="trigonous" />
        </Facet>
        <Facet Name="Achene length max (mm)">
          <Number Value="3" />
        </Facet>
        <Facet Name="Achene width max (mm)">
          <Number Value="1.5" />
        </Facet>
        <Facet Name="Achene shape in cross section">
          <String Value="trigonous" />
        </Facet>
        <Facet Name="Style: deciduous or persistent">
          <String Value="deciduous" />
        </Facet>
        <Facet Name="Image by">
          <String Value="Mackenzie, K. K." />
        </Facet>
        <Facet Name="Image type">
          <String Value="line drawing" />
        </Facet>
      </Facets>
    </Item>
    <Item Id="110" Img="#110" Name="Carex emoryi">
      <Description>
Copyright New York Botanical Garden Press - used with permission</Description>
      <Facets>
        <Facet Name="Genus">
          <String Value="Carex" />
        </Facet>
        <Facet Name="Item">
          <String Value="taxon" />
        </Facet>
        <Facet Name="Species">
          <String Value="Carex emoryi" />
        </Facet>
        <Facet Name="Country">
          <String Value="Canada" />
          <String Value="United States" />
          <String Value="Mexico" />
        </Facet>
        <Facet Name="U.S. State">
          <String Value="Arkansas" />
          <String Value="Colorado" />
          <String Value="Connecticut" />
          <String Value="Delaware" />
          <String Value="Illinois" />
          <String Value="Indiana" />
          <String Value="Iowa" />
          <String Value="Kansas" />
          <String Value="Maryland" />
          <String Value="Michigan" />
          <String Value="Minnesota" />
          <String Value="Missouri" />
          <String Value="Nebraska" />
          <String Value="New Jersey" />
          <String Value="New Mexico" />
          <String Value="New York" />
          <String Value="North Dakota" />
          <String Value="Ohio" />
          <String Value="Oklahoma" />
          <String Value="Pennsylvania" />
          <String Value="South Dakota" />
          <String Value="Texas" />
          <String Value="Virginia" />
          <String Value="West Virginia" />
          <String Value="Wisconsin" />
          <String Value="Wyoming" />
        </Facet>
        <Facet Name="Canada">
          <String Value="Ontario" />
          <String Value="Manitoba" />
        </Facet>
        <Facet Name="Takhtajan Zones">
          <String Value="Atlantic and Gulf Coastal Plain Province (3b.)||Canadian Province (1b.)||North American Prairies Province (3c.)||Rocky Mountain Province (4b.)||Sonoran Province (9c.)||Appalachian Province (3a.)" />
        </Facet>
        <Facet Name="Carex Section">
          <String Value="Phacocytis" />
        </Facet>
        <Facet Name="Culm height max (cm)">
          <Number Value="115" />
        </Facet>
        <Facet Name="Blade width max (mm)">
          <Number Value="6" />
        </Facet>
        <Facet Name="Inflorescence  type">
          <String Value="racemose" />
        </Facet>
        <Facet Name="Proximal spike sexuality">
          <String Value="pistillate" />
        </Facet>
        <Facet Name="Terminal spike sexuality">
          <String Value="staminate" />
        </Facet>
        <Facet Name="Stigma branch number">
          <Number Value="2" />
        </Facet>
        <Facet Name="Perigynium length max (mm)">
          <Number Value="3.2" />
        </Facet>
        <Facet Name="Perigynium width max (mm)">
          <Number Value="2.1" />
        </Facet>
        <Facet Name="Perigynium in x-section">
          <String Value="planoconvex" />
        </Facet>
        <Facet Name="Achene length max (mm)">
          <Number Value="1.7" />
        </Facet>
        <Facet Name="Achene shape in cross section">
          <String Value="biconvex to elliptic" />
        </Facet>
        <Facet Name="Style: deciduous or persistent">
          <String Value="deciduous" />
        </Facet>
        <Facet Name="Image by">
          <String Value="Mackenzie, K. K." />
        </Facet>
        <Facet Name="Image type">
          <String Value="line drawing" />
        </Facet>
      </Facets>
    </Item>
    <Item Id="111" Img="#111" Name="Carex engelmannii">
      <Description>
Copyright New York Botanical Garden Press - used with permission</Description>
      <Facets>
        <Facet Name="Genus">
          <String Value="Carex" />
        </Facet>
        <Facet Name="Item">
          <String Value="taxon" />
        </Facet>
        <Facet Name="Species">
          <String Value="Carex engelmannii" />
        </Facet>
        <Facet Name="Country">
          <String Value="Canada" />
          <String Value="United States" />
        </Facet>
        <Facet Name="U.S. State">
          <String Value="Colorado" />
          <String Value="Idaho" />
          <String Value="Montana" />
          <String Value="Nevada" />
          <String Value="Utah" />
          <String Value="Washington" />
          <String Value="Wyoming" />
        </Facet>
        <Facet Name="Canada">
          <String Value="British Colombia" />
        </Facet>
        <Facet Name="Takhtajan Zones">
          <String Value="Canadian Province (1b.)||Great Basin Province (9a.)||North American Prairies Province (3c.)||Rocky Mountain Province (4b.)||Vancouverian Province (4a.)" />
        </Facet>
        <Facet Name="Carex Section">
          <String Value="Inflatae" />
        </Facet>
        <Facet Name="Culm height max (cm)">
          <Number Value="15" />
        </Facet>
        <Facet Name="Blade width max (mm)">
          <Number Value="0.6" />
        </Facet>
        <Facet Name="Inflorescence  type">
          <String Value="spicate" />
        </Facet>
        <Facet Name="Terminal spike sexuality">
          <String Value="androgynous" />
        </Facet>
        <Facet Name="Stigma branch number">
          <Number Value="3" />
        </Facet>
        <Facet Name="Perigynium length max (mm)">
          <Number Value="5" />
        </Facet>
        <Facet Name="Perigynium width max (mm)">
          <Number Value="2.5" />
        </Facet>
        <Facet Name="Perigynium in x-section">
          <String Value="circular to sub-circular" />
          <String Value="trigonous" />
        </Facet>
        <Facet Name="Achene length max (mm)">
          <Number Value="1.5" />
        </Facet>
        <Facet Name="Achene shape in cross section">
          <String Value="trigonous" />
        </Facet>
        <Facet Name="Style: deciduous or persistent">
          <String Value="deciduous" />
        </Facet>
        <Facet Name="Image by">
          <String Value="Mackenzie, K. K." />
        </Facet>
        <Facet Name="Image type">
          <String Value="line drawing" />
        </Facet>
      </Facets>
    </Item>
    <Item Id="112" Img="#112" Name="Carex epapillosa">
      <Description>
Copyright New York Botanical Garden Press - used with permission</Description>
      <Facets>
        <Facet Name="Genus">
          <String Value="Carex" />
        </Facet>
        <Facet Name="Item">
          <String Value="taxon" />
        </Facet>
        <Facet Name="Species">
          <String Value="Carex epapillosa" />
        </Facet>
        <Facet Name="Country">
          <String Value="Canada" />
          <String Value="United States" />
        </Facet>
        <Facet Name="U.S. State">
          <String Value="California" />
          <String Value="Colorado" />
          <String Value="Idaho" />
          <String Value="Montana" />
          <String Value="Nevada" />
          <String Value="Oregon" />
          <String Value="Utah" />
          <String Value="Washington" />
          <String Value="Wyoming" />
        </Facet>
        <Facet Name="Canada">
          <String Value="British Colombia" />
          <String Value="Alberta" />
        </Facet>
        <Facet Name="Takhtajan Zones">
          <String Value="Californian Province (9b.)||Canadian Province (1b.)||Great Basin Province (9a.)||North American Prairies Province (3c.)||Rocky Mountain Province (4b.)||Sonoran Province (9c.)||Vancouverian Province (4a.)" />
        </Facet>
        <Facet Name="Carex Section">
          <String Value="Racemosae" />
        </Facet>
        <Facet Name="Culm height max (cm)">
          <Number Value="100" />
        </Facet>
        <Facet Name="Blade width max (mm)">
          <Number Value="6" />
        </Facet>
        <Facet Name="Inflorescence  type">
          <String Value="racemose" />
        </Facet>
        <Facet Name="Proximal spike sexuality">
          <String Value="pistillate" />
        </Facet>
        <Facet Name="Terminal spike sexuality">
          <String Value="gynecandrous" />
        </Facet>
        <Facet Name="Stigma branch number">
          <Number Value="3" />
        </Facet>
        <Facet Name="Perigynium length max (mm)">
          <Number Value="4" />
        </Facet>
        <Facet Name="Perigynium width max (mm)">
          <Number Value="3" />
        </Facet>
        <Facet Name="Perigynium in x-section">
          <String Value="biconvex" />
          <String Value="circular to sub-circular" />
        </Facet>
        <Facet Name="Achene length max (mm)">
          <Number Value="1.7" />
        </Facet>
        <Facet Name="Achene shape in cross section">
          <String Value="trigonous" />
        </Facet>
        <Facet Name="Style: deciduous or persistent">
          <String Value="deciduous" />
        </Facet>
        <Facet Name="Image by">
          <String Value="Mackenzie, K. K." />
        </Facet>
        <Facet Name="Image type">
          <String Value="line drawing" />
        </Facet>
      </Facets>
    </Item>
    <Item Id="113" Img="#113" Name="Carex exilis">
      <Description>
Copyright New York Botanical Garden Press - used with permission</Description>
      <Facets>
        <Facet Name="Genus">
          <String Value="Carex" />
        </Facet>
        <Facet Name="Item">
          <String Value="taxon" />
        </Facet>
        <Facet Name="Species">
          <String Value="Carex exilis" />
        </Facet>
        <Facet Name="Country">
          <String Value="Canada" />
          <String Value="United States" />
        </Facet>
        <Facet Name="U.S. State">
          <String Value="Alabama" />
          <String Value="Delaware" />
          <String Value="Maine" />
          <String Value="Maryland" />
          <String Value="Massachusetts" />
          <String Value="Michigan" />
          <String Value="Minnesota" />
          <String Value="Mississippi" />
          <String Value="New Hampshire" />
          <String Value="New Jersey" />
          <String Value="New York" />
          <String Value="North Carolina" />
          <String Value="Pennsylvania" />
          <String Value="Rhode Island" />
          <String Value="Vermont" />
          <String Value="Washington" />
        </Facet>
        <Facet Name="Canada">
          <String Value="New Brunswick" />
          <String Value="Newfoundland and Labrador" />
          <String Value="Nova Scotia" />
          <String Value="Ontario" />
          <String Value="Quebec" />
        </Facet>
        <Facet Name="Takhtajan Zones">
          <String Value="Atlantic and Gulf Coastal Plain Province (3b.)||Canadian Province (1b.)||North American Prairies Province (3c.)||Appalachian Province (3a.)||Arctic Province (1a.)" />
        </Facet>
        <Facet Name="Carex Section">
          <String Value="Stellulatae" />
        </Facet>
        <Facet Name="Culm height max (cm)">
          <Number Value="80" />
        </Facet>
        <Facet Name="Blade width max (mm)">
          <Number Value="1.5" />
        </Facet>
        <Facet Name="Inflorescence  type">
          <String Value="spicate" />
        </Facet>
        <Facet Name="Proximal spike sexuality">
          <String Value="gynecandrous" />
          <String Value="pistillate" />
        </Facet>
        <Facet Name="Terminal spike sexuality">
          <String Value="gynecandrous" />
          <String Value="pistillate" />
          <String Value="staminate" />
        </Facet>
        <Facet Name="Stigma branch number">
          <Number Value="2" />
        </Facet>
        <Facet Name="Perigynium length max (mm)">
          <Number Value="4.7" />
        </Facet>
        <Facet Name="Perigynium width max (mm)">
          <Number Value="2.3" />
        </Facet>
        <Facet Name="Perigynium in x-section">
          <String Value="biconvex" />
          <String Value="planoconvex" />
        </Facet>
        <Facet Name="Achene length max (mm)">
          <Number Value="2.2" />
        </Facet>
        <Facet Name="Achene width max (mm)">
          <Number Value="1.7" />
        </Facet>
        <Facet Name="Achene shape in cross section">
          <String Value="biconvex to elliptic" />
        </Facet>
        <Facet Name="Style: deciduous or persistent">
          <String Value="deciduous" />
        </Facet>
        <Facet Name="Image by">
          <String Value="Mackenzie, K. K." />
        </Facet>
        <Facet Name="Image type">
          <String Value="line drawing" />
        </Facet>
      </Facets>
    </Item>
    <Item Id="114" Img="#114" Name="Carex exsiccata">
      <Description>
Copyright New York Botanical Garden Press - used with permission</Description>
      <Facets>
        <Facet Name="Genus">
          <String Value="Carex" />
        </Facet>
        <Facet Name="Item">
          <String Value="taxon" />
        </Facet>
        <Facet Name="Species">
          <String Value="Carex exsiccata" />
        </Facet>
        <Facet Name="Country">
          <String Value="Canada" />
          <String Value="United States" />
        </Facet>
        <Facet Name="U.S. State">
          <String Value="Alaska" />
          <String Value="California" />
          <String Value="Idaho" />
          <String Value="Montana" />
          <String Value="Oregon" />
          <String Value="Washington" />
        </Facet>
        <Facet Name="Canada">
          <String Value="British Colombia" />
          <String Value="Northwest Territories" />
          <String Value="Saskatchewan" />
        </Facet>
        <Facet Name="Takhtajan Zones">
          <String Value="Californian Province (9b.)||Canadian Province (1b.)||Great Basin Province (9a.)||North American Prairies Province (3c.)||Rocky Mountain Province (4b.)||Vancouverian Province (4a.)||Arctic Province (1a.)" />
        </Facet>
        <Facet Name="Carex Section">
          <String Value="Vesicariae" />
        </Facet>
        <Facet Name="Culm height max (cm)">
          <Number Value="100" />
        </Facet>
        <Facet Name="Blade width max (mm)">
          <Number Value="6.2" />
        </Facet>
        <Facet Name="Inflorescence  type">
          <String Value="racemose" />
        </Facet>
        <Facet Name="Proximal spike sexuality">
          <String Value="pistillate" />
        </Facet>
        <Facet Name="Terminal spike sexuality">
          <String Value="staminate" />
        </Facet>
        <Facet Name="Stigma branch number">
          <Number Value="3" />
        </Facet>
        <Facet Name="Perigynium length max (mm)">
          <Number Value="10.1" />
        </Facet>
        <Facet Name="Perigynium width max (mm)">
          <Number Value="2.7" />
        </Facet>
        <Facet Name="Perigynium in x-section">
          <String Value="circular to sub-circular" />
          <String Value="trigonous" />
        </Facet>
        <Facet Name="Achene length max (mm)">
          <Number Value="2.2" />
        </Facet>
        <Facet Name="Achene width max (mm)">
          <Number Value="1.7" />
        </Facet>
        <Facet Name="Achene shape in cross section">
          <String Value="trigonous" />
        </Facet>
        <Facet Name="Style: deciduous or persistent">
          <String Value="persistent" />
        </Facet>
        <Facet Name="Image by">
          <String Value="Mackenzie, K. K." />
        </Facet>
        <Facet Name="Image type">
          <String Value="line drawing" />
        </Facet>
      </Facets>
    </Item>
    <Item Id="115" Img="#115" Name="Carex extensa">
      <Description>
Copyright New York Botanical Garden Press - used with permission</Description>
      <Facets>
        <Facet Name="Genus">
          <String Value="Carex" />
        </Facet>
        <Facet Name="Item">
          <String Value="taxon" />
        </Facet>
        <Facet Name="Species">
          <String Value="Carex extensa" />
        </Facet>
        <Facet Name="Country">
          <String Value="United States" />
        </Facet>
        <Facet Name="U.S. State">
          <String Value="Maryland" />
          <String Value="New York" />
          <String Value="Virginia" />
        </Facet>
        <Facet Name="Takhtajan Zones">
          <String Value="||Appalachian Province (3a.)" />
        </Facet>
        <Facet Name="Carex Section">
          <String Value="Spirostachyae" />
        </Facet>
        <Facet Name="Culm height max (cm)">
          <Number Value="75" />
        </Facet>
        <Facet Name="Blade width max (mm)">
          <Number Value="4.3" />
        </Facet>
        <Facet Name="Inflorescence  type">
          <String Value="racemose" />
        </Facet>
        <Facet Name="Proximal spike sexuality">
          <String Value="pistillate" />
        </Facet>
        <Facet Name="Terminal spike sexuality">
          <String Value="staminate" />
        </Facet>
        <Facet Name="Stigma branch number">
          <Number Value="3" />
        </Facet>
        <Facet Name="Perigynium length max (mm)">
          <Number Value="3.9" />
        </Facet>
        <Facet Name="Perigynium width max (mm)">
          <Number Value="1.9" />
        </Facet>
        <Facet Name="Perigynium in x-section">
          <String Value="circular to sub-circular" />
          <String Value="trigonous" />
        </Facet>
        <Facet Name="Achene shape in cross section">
          <String Value="trigonous" />
        </Facet>
        <Facet Name="Style: deciduous or persistent">
          <String Value="deciduous" />
        </Facet>
        <Facet Name="Image by">
          <String Value="Mackenzie, K. K." />
        </Facet>
        <Facet Name="Image type">
          <String Value="line drawing" />
        </Facet>
      </Facets>
    </Item>
    <Item Id="116" Img="#116" Name="Carex festucacea">
      <Description>
Copyright New York Botanical Garden Press - used with permission</Description>
      <Facets>
        <Facet Name="Genus">
          <String Value="Carex" />
        </Facet>
        <Facet Name="Item">
          <String Value="taxon" />
        </Facet>
        <Facet Name="Species">
          <String Value="Carex festucacea" />
        </Facet>
        <Facet Name="Country">
          <String Value="Canada" />
          <String Value="United States" />
          <String Value="Mexico" />
        </Facet>
        <Facet Name="U.S. State">
          <String Value="Alabama" />
          <String Value="Arkansas" />
          <String Value="Connecticut" />
          <String Value="Delaware" />
          <String Value="Georgia" />
          <String Value="Illinois" />
          <String Value="Indiana" />
          <String Value="Iowa" />
          <String Value="Kansas" />
          <String Value="Kentucky" />
          <String Value="Louisiana" />
          <String Value="Maryland" />
          <String Value="Massachusetts" />
          <String Value="Minnesota" />
          <String Value="Mississippi" />
          <String Value="Montana" />
          <String Value="New Jersey" />
          <String Value="New York" />
          <String Value="North Carolina" />
          <String Value="Ohio" />
          <String Value="Oklahoma" />
          <String Value="Pennsylvania" />
          <String Value="South Carolina" />
          <String Value="Tennessee" />
          <String Value="Texas" />
          <String Value="Vermont" />
          <String Value="Virginia" />
          <String Value="West Virginia" />
          <String Value="Wisconsin" />
        </Facet>
        <Facet Name="Canada">
          <String Value="Ontario" />
        </Facet>
        <Facet Name="Takhtajan Zones">
          <String Value="Atlantic and Gulf Coastal Plain Province (3b.)||Canadian Province (1b.)||North American Prairies Province (3c.)||Sonoran Province (9c.)||West Indian Province (23b.)||Appalachian Province (3a.)" />
        </Facet>
        <Facet Name="Carex Section">
          <String Value="Ovales" />
        </Facet>
        <Facet Name="Culm height max (cm)">
          <Number Value="100" />
        </Facet>
        <Facet Name="Blade width max (mm)">
          <Number Value="3.5" />
        </Facet>
        <Facet Name="Inflorescence  type">
          <String Value="racemose" />
        </Facet>
        <Facet Name="Proximal spike sexuality">
          <String Value="gynecandrous" />
          <String Value="pistillate" />
        </Facet>
        <Facet Name="Terminal spike sexuality">
          <String Value="gynecandrous" />
        </Facet>
        <Facet Name="Stigma branch number">
          <Number Value="2" />
        </Facet>
        <Facet Name="Perigynium length max (mm)">
          <Number Value="4.2" />
        </Facet>
        <Facet Name="Perigynium width max (mm)">
          <Number Value="2.5" />
        </Facet>
        <Facet Name="Perigynium in x-section">
          <String Value="planoconvex" />
        </Facet>
        <Facet Name="Achene length max (mm)">
          <Number Value="1.8" />
        </Facet>
        <Facet Name="Achene width max (mm)">
          <Number Value="1.3" />
        </Facet>
        <Facet Name="Achene shape in cross section">
          <String Value="biconvex to elliptic" />
        </Facet>
        <Facet Name="Style: deciduous or persistent">
          <String Value="deciduous" />
        </Facet>
        <Facet Name="Image by">
          <String Value="Mackenzie, K. K." />
        </Facet>
        <Facet Name="Image type">
          <String Value="line drawing" />
        </Facet>
      </Facets>
    </Item>
    <Item Id="117" Img="#117" Name="Carex feta">
      <Description>
Copyright New York Botanical Garden Press - used with permission</Description>
      <Facets>
        <Facet Name="Genus">
          <String Value="Carex" />
        </Facet>
        <Facet Name="Item">
          <String Value="taxon" />
        </Facet>
        <Facet Name="Species">
          <String Value="Carex feta" />
        </Facet>
        <Facet Name="Country">
          <String Value="Canada" />
          <String Value="United States" />
        </Facet>
        <Facet Name="U.S. State">
          <String Value="California" />
          <String Value="Oregon" />
          <String Value="Washington" />
        </Facet>
        <Facet Name="Canada">
          <String Value="British Colombia" />
        </Facet>
        <Facet Name="Takhtajan Zones">
          <String Value="Californian Province (9b.)||Great Basin Province (9a.)||Rocky Mountain Province (4b.)||Vancouverian Province (4a.)" />
        </Facet>
        <Facet Name="Carex Section">
          <String Value="Ovales" />
        </Facet>
        <Facet Name="Culm height max (cm)">
          <Number Value="97" />
        </Facet>
        <Facet Name="Blade width max (mm)">
          <Number Value="5" />
        </Facet>
        <Facet Name="Inflorescence  type">
          <String Value="racemose" />
        </Facet>
        <Facet Name="Proximal spike sexuality">
          <String Value="gynecandrous" />
          <String Value="pistillate" />
        </Facet>
        <Facet Name="Terminal spike sexuality">
          <String Value="gynecandrous" />
        </Facet>
        <Facet Name="Stigma branch number">
          <Number Value="2" />
        </Facet>
        <Facet Name="Perigynium length max (mm)">
          <Number Value="4.2" />
        </Facet>
        <Facet Name="Perigynium width max (mm)">
          <Number Value="2.1" />
        </Facet>
        <Facet Name="Perigynium in x-section">
          <String Value="planoconvex" />
        </Facet>
        <Facet Name="Achene length max (mm)">
          <Number Value="1.8" />
        </Facet>
        <Facet Name="Achene width max (mm)">
          <Number Value="1.2" />
        </Facet>
        <Facet Name="Achene shape in cross section">
          <String Value="biconvex to elliptic" />
        </Facet>
        <Facet Name="Style: deciduous or persistent">
          <String Value="deciduous" />
        </Facet>
        <Facet Name="Image by">
          <String Value="Mackenzie, K. K." />
        </Facet>
        <Facet Name="Image type">
          <String Value="line drawing" />
        </Facet>
      </Facets>
    </Item>
    <Item Id="118" Img="#118" Name="Carex filifolia">
      <Description>
Copyright New York Botanical Garden Press - used with permission</Description>
      <Facets>
        <Facet Name="Genus">
          <String Value="Carex" />
        </Facet>
        <Facet Name="Item">
          <String Value="taxon" />
        </Facet>
        <Facet Name="Species">
          <String Value="Carex filifolia" />
        </Facet>
        <Facet Name="Country">
          <String Value="Canada" />
          <String Value="United States" />
        </Facet>
        <Facet Name="U.S. State">
          <String Value="Alaska" />
          <String Value="Arizona" />
          <String Value="California" />
          <String Value="Colorado" />
          <String Value="Idaho" />
          <String Value="Kansas" />
          <String Value="Minnesota" />
          <String Value="Montana" />
          <String Value="Nebraska" />
          <String Value="Nevada" />
          <String Value="New Mexico" />
          <String Value="North Dakota" />
          <String Value="Oregon" />
          <String Value="South Dakota" />
          <String Value="Utah" />
          <String Value="Washington" />
          <String Value="Wyoming" />
        </Facet>
        <Facet Name="Canada">
          <String Value="British Colombia" />
          <String Value="Northwest Territories" />
          <String Value="Saskatchewan" />
          <String Value="Yukon" />
          <String Value="Alberta" />
          <String Value="Manitoba" />
        </Facet>
        <Facet Name="Takhtajan Zones">
          <String Value="Californian Province (9b.)||Great Basin Province (9a.)||Rocky Mountain Province (4b.)||Sonoran Province (9c.)||Vancouverian Province (4a.)" />
        </Facet>
        <Facet Name="Carex Section">
          <String Value="Filifoliae" />
        </Facet>
        <Facet Name="Culm height max (cm)">
          <Number Value="35" />
        </Facet>
        <Facet Name="Blade width max (mm)">
          <Number Value="0.7" />
        </Facet>
        <Facet Name="Inflorescence  type">
          <String Value="spicate" />
        </Facet>
        <Facet Name="Proximal spike sexuality">
          <String Value="pistillate" />
        </Facet>
        <Facet Name="Terminal spike sexuality">
          <String Value="androgynous" />
        </Facet>
        <Facet Name="Stigma branch number">
          <Number Value="3" />
        </Facet>
        <Facet Name="Perigynium length max (mm)">
          <Number Value="4.8" />
        </Facet>
        <Facet Name="Perigynium width max (mm)">
          <Number Value="2" />
        </Facet>
        <Facet Name="Perigynium in x-section">
          <String Value="circular to sub-circular" />
          <String Value="trigonous" />
        </Facet>
        <Facet Name="Achene length max (mm)">
          <Number Value="3.3" />
        </Facet>
        <Facet Name="Achene width max (mm)">
          <Number Value="1.9" />
        </Facet>
        <Facet Name="Achene shape in cross section">
          <String Value="trigonous" />
        </Facet>
        <Facet Name="Style: deciduous or persistent">
          <String Value="deciduous" />
        </Facet>
        <Facet Name="Image by">
          <String Value="Mackenzie, K. K." />
        </Facet>
        <Facet Name="Image type">
          <String Value="line drawing" />
        </Facet>
      </Facets>
    </Item>
    <Item Id="119" Img="#119" Name="Carex fissa">
      <Description>
Copyright New York Botanical Garden Press - used with permission</Description>
      <Facets>
        <Facet Name="Genus">
          <String Value="Carex" />
        </Facet>
        <Facet Name="Item">
          <String Value="taxon" />
        </Facet>
        <Facet Name="Species">
          <String Value="Carex fissa" />
        </Facet>
        <Facet Name="Country">
          <String Value="United States" />
        </Facet>
        <Facet Name="U.S. State">
          <String Value="Arkansas" />
          <String Value="Florida" />
          <String Value="Georgia" />
          <String Value="Kansas" />
          <String Value="Louisiana" />
          <String Value="Mississippi" />
          <String Value="Missouri" />
          <String Value="Oklahoma" />
          <String Value="Texas" />
        </Facet>
        <Facet Name="Takhtajan Zones">
          <String Value="Atlantic and Gulf Coastal Plain Province (3b.)||North American Prairies Province (3c.)||Sonoran Province (9c.)||West Indian Province (23b.)" />
        </Facet>
        <Facet Name="Carex Section">
          <String Value="Multiflorae" />
        </Facet>
        <Facet Name="Culm height max (cm)">
          <Number Value="80" />
        </Facet>
        <Facet Name="Blade width max (mm)">
          <Number Value="5" />
        </Facet>
        <Facet Name="Inflorescence  type">
          <String Value="racemose" />
          <String Value="paniculate" />
        </Facet>
        <Facet Name="Proximal spike sexuality">
          <String Value="androgynous" />
          <String Value="pistillate" />
        </Facet>
        <Facet Name="Terminal spike sexuality">
          <String Value="androgynous" />
        </Facet>
        <Facet Name="Stigma branch number">
          <Number Value="2" />
        </Facet>
        <Facet Name="Perigynium length max (mm)">
          <Number Value="4" />
        </Facet>
        <Facet Name="Perigynium width max (mm)">
          <Number Value="2.6" />
        </Facet>
        <Facet Name="Perigynium in x-section">
          <String Value="planoconvex" />
        </Facet>
        <Facet Name="Achene length max (mm)">
          <Number Value="1.9" />
        </Facet>
        <Facet Name="Achene width max (mm)">
          <Number Value="1.6" />
        </Facet>
        <Facet Name="Achene shape in cross section">
          <String Value="biconvex to elliptic" />
        </Facet>
        <Facet Name="Style: deciduous or persistent">
          <String Value="deciduous" />
        </Facet>
        <Facet Name="Image by">
          <String Value="Mackenzie, K. K." />
        </Facet>
        <Facet Name="Image type">
          <String Value="line drawing" />
        </Facet>
      </Facets>
    </Item>
    <Item Id="120" Img="#120" Name="Carex flacca">
      <Description>
Copyright New York Botanical Garden Press - used with permission</Description>
      <Facets>
        <Facet Name="Genus">
          <String Value="Carex" />
        </Facet>
        <Facet Name="Item">
          <String Value="taxon" />
        </Facet>
        <Facet Name="Species">
          <String Value="Carex flacca" />
        </Facet>
        <Facet Name="Country">
          <String Value="Canada" />
          <String Value="United States" />
        </Facet>
        <Facet Name="U.S. State">
          <String Value="Michigan" />
          <String Value="New York" />
        </Facet>
        <Facet Name="Canada">
          <String Value="Nova Scotia" />
          <String Value="Ontario" />
          <String Value="Quebec" />
        </Facet>
        <Facet Name="Takhtajan Zones">
          <String Value="Canadian Province (1b.)||Appalachian Province (3a.)||Arctic Province (1a.)" />
        </Facet>
        <Facet Name="Carex Section">
          <String Value="Thuringiaca" />
        </Facet>
        <Facet Name="Culm height max (cm)">
          <Number Value="60" />
        </Facet>
        <Facet Name="Blade width max (mm)">
          <Number Value="5" />
        </Facet>
        <Facet Name="Inflorescence  type">
          <String Value="racemose" />
        </Facet>
        <Facet Name="Proximal spike sexuality">
          <String Value="pistillate" />
        </Facet>
        <Facet Name="Terminal spike sexuality">
          <String Value="staminate" />
        </Facet>
        <Facet Name="Stigma branch number">
          <Number Value="3" />
        </Facet>
        <Facet Name="Perigynium length max (mm)">
          <Number Value="3" />
        </Facet>
        <Facet Name="Perigynium width max (mm)">
          <Number Value="1.6" />
        </Facet>
        <Facet Name="Perigynium in x-section">
          <String Value="circular to sub-circular" />
          <String Value="trigonous" />
        </Facet>
        <Facet Name="Achene length max (mm)">
          <Number Value="1.8" />
        </Facet>
        <Facet Name="Achene width max (mm)">
          <Number Value="1.3" />
        </Facet>
        <Facet Name="Achene shape in cross section">
          <String Value="trigonous" />
        </Facet>
        <Facet Name="Style: deciduous or persistent">
          <String Value="deciduous" />
        </Facet>
        <Facet Name="Image by">
          <String Value="Mackenzie, K. K." />
        </Facet>
        <Facet Name="Image type">
          <String Value="line drawing" />
        </Facet>
      </Facets>
    </Item>
    <Item Id="121" Img="#121" Name="Carex flaccosperma">
      <Description>
Copyright New York Botanical Garden Press - used with permission</Description>
      <Facets>
        <Facet Name="Genus">
          <String Value="Carex" />
        </Facet>
        <Facet Name="Item">
          <String Value="taxon" />
        </Facet>
        <Facet Name="Species">
          <String Value="Carex flaccosperma" />
        </Facet>
        <Facet Name="Country">
          <String Value="United States" />
        </Facet>
        <Facet Name="U.S. State">
          <String Value="Alabama" />
          <String Value="Arkansas" />
          <String Value="Florida" />
          <String Value="Georgia" />
          <String Value="Illinois" />
          <String Value="Kansas" />
          <String Value="Kentucky" />
          <String Value="Louisiana" />
          <String Value="Mississippi" />
          <String Value="Missouri" />
          <String Value="North Carolina" />
          <String Value="Oklahoma" />
          <String Value="South Carolina" />
          <String Value="Tennessee" />
          <String Value="Texas" />
          <String Value="Virginia" />
        </Facet>
        <Facet Name="Takhtajan Zones">
          <String Value="Atlantic and Gulf Coastal Plain Province (3b.)||North American Prairies Province (3c.)||Sonoran Province (9c.)||Appalachian Province (3a.)" />
        </Facet>
        <Facet Name="Carex Section">
          <String Value="Griseae" />
        </Facet>
        <Facet Name="Culm height max (cm)">
          <Number Value="75" />
        </Facet>
        <Facet Name="Blade width max (mm)">
          <Number Value="6.3" />
        </Facet>
        <Facet Name="Inflorescence  type">
          <String Value="racemose" />
        </Facet>
        <Facet Name="Proximal spike sexuality">
          <String Value="pistillate" />
        </Facet>
        <Facet Name="Terminal spike sexuality">
          <String Value="staminate" />
        </Facet>
        <Facet Name="Stigma branch number">
          <Number Value="3" />
        </Facet>
        <Facet Name="Perigynium length max (mm)">
          <Number Value="6" />
        </Facet>
        <Facet Name="Perigynium width max (mm)">
          <Number Value="2.4" />
        </Facet>
        <Facet Name="Perigynium in x-section">
          <String Value="circular to sub-circular" />
          <String Value="trigonous" />
        </Facet>
        <Facet Name="Achene length max (mm)">
          <Number Value="3.4" />
        </Facet>
        <Facet Name="Achene width max (mm)">
          <Number Value="1.7" />
        </Facet>
        <Facet Name="Achene shape in cross section">
          <String Value="trigonous" />
        </Facet>
        <Facet Name="Style: deciduous or persistent">
          <String Value="deciduous" />
        </Facet>
        <Facet Name="Image by">
          <String Value="Mackenzie, K. K." />
        </Facet>
        <Facet Name="Image type">
          <String Value="line drawing" />
        </Facet>
      </Facets>
    </Item>
    <Item Id="122" Img="#122" Name="Carex flava">
      <Description>
Copyright New York Botanical Garden Press - used with permission</Description>
      <Facets>
        <Facet Name="Genus">
          <String Value="Carex" />
        </Facet>
        <Facet Name="Item">
          <String Value="taxon" />
        </Facet>
        <Facet Name="Species">
          <String Value="Carex flava" />
        </Facet>
        <Facet Name="Country">
          <String Value="Canada" />
          <String Value="United States" />
        </Facet>
        <Facet Name="U.S. State">
          <String Value="Alaska" />
          <String Value="Connecticut" />
          <String Value="Idaho" />
          <String Value="Indiana" />
          <String Value="Maine" />
          <String Value="Massachusetts" />
          <String Value="Michigan" />
          <String Value="Minnesota" />
          <String Value="Montana" />
          <String Value="New Hampshire" />
          <String Value="New Jersey" />
          <String Value="New York" />
          <String Value="Ohio" />
          <String Value="Pennsylvania" />
          <String Value="Rhode Island" />
          <String Value="Vermont" />
          <String Value="Wisconsin" />
        </Facet>
        <Facet Name="Canada">
          <String Value="British Colombia" />
          <String Value="New Brunswick" />
          <String Value="Newfoundland and Labrador" />
          <String Value="Nova Scotia" />
          <String Value="Nunavat" />
          <String Value="Ontario" />
          <String Value="Quebec" />
          <String Value="Yukon" />
          <String Value="Alberta" />
          <String Value="Manitoba" />
        </Facet>
        <Facet Name="Takhtajan Zones">
          <String Value="Canadian Province (1b.)||Great Basin Province (9a.)||North American Prairies Province (3c.)||Rocky Mountain Province (4b.)||Vancouverian Province (4a.)||Appalachian Province (3a.)||Arctic Province (1a.)" />
        </Facet>
        <Facet Name="Carex Section">
          <String Value="Ceratocystis" />
        </Facet>
        <Facet Name="Culm height max (cm)">
          <Number Value="75" />
        </Facet>
        <Facet Name="Blade width max (mm)">
          <Number Value="5.8" />
        </Facet>
        <Facet Name="Inflorescence  type">
          <String Value="racemose" />
        </Facet>
        <Facet Name="Proximal spike sexuality">
          <String Value="pistillate" />
        </Facet>
        <Facet Name="Terminal spike sexuality">
          <String Value="staminate" />
        </Facet>
        <Facet Name="Stigma branch number">
          <Number Value="3" />
        </Facet>
        <Facet Name="Perigynium length max (mm)">
          <Number Value="6.3" />
        </Facet>
        <Facet Name="Perigynium width max (mm)">
          <Number Value="1.9" />
        </Facet>
        <Facet Name="Perigynium in x-section">
          <String Value="circular to sub-circular" />
          <String Value="trigonous" />
        </Facet>
        <Facet Name="Achene length max (mm)">
          <Number Value="1.7" />
        </Facet>
        <Facet Name="Achene width max (mm)">
          <Number Value="1.2" />
        </Facet>
        <Facet Name="Achene shape in cross section">
          <String Value="trigonous" />
        </Facet>
        <Facet Name="Style: deciduous or persistent">
          <String Value="deciduous" />
        </Facet>
        <Facet Name="Image by">
          <String Value="Mackenzie, K. K." />
        </Facet>
        <Facet Name="Image type">
          <String Value="line drawing" />
        </Facet>
      </Facets>
    </Item>
    <Item Id="123" Img="#123" Name="Carex floridana">
      <Description>
Copyright New York Botanical Garden Press - used with permission</Description>
      <Facets>
        <Facet Name="Genus">
          <String Value="Carex" />
        </Facet>
        <Facet Name="Item">
          <String Value="taxon" />
        </Facet>
        <Facet Name="Species">
          <String Value="Carex floridana" />
        </Facet>
        <Facet Name="Country">
[truncated: 3,870,058 more chars]
